# Supplementary material for: Modelling the conditional regulatory activity of methylated and bivalent promoters
Source: Epigenetics Chromatin. 2015 Jun 19;8:21. doi: 10.1186/s13072-015-0013-9 (PMC4474576; doi:10.1186/s13072-015-0013-9)
Supplement: Additional file 1: — Regulatory classes. Regulatory class assigned to each gene across all ENCODE Tier1 cell lines. [file 13072_2015_13_MOESM1_ESM.csv]

gene	hesc.class	gm12878.class	k562.class
ENSG00000000419	mmfs+	h2az+	h2az+
ENSG00000000460	mmfs+	h2az+	h2az+
ENSG00000000938	mmfs+	h2az-	mmfs+
ENSG00000001084	h2az-	h2az+	h2az+
ENSG00000001167	h2az+	h2az+	h2az+
ENSG00000001460	h2az+	h2az+	h2az+
ENSG00000001461	mmfs+	h2az+	h2az+
ENSG00000001617	h2az-	h2az-	mmfs+
ENSG00000001630	h2az+	h2az+	h2az+
ENSG00000002016	h2az+	h2az+	mmfs+
ENSG00000002330	mmfs+	h2az+	mmfs+
ENSG00000002549	h2az-	h2az-	h2az+
ENSG00000002586	mmfs+	mmfs+	mmfs+
ENSG00000002822	h2az-	h2az-	h2az-
ENSG00000002834	mmfs+	mmfs+	h2az+
ENSG00000002919	h2az+	h2az+	h2az+
ENSG00000003056	h2az+	h2az+	mmfs+
ENSG00000003096	h2az-	mmfs+	mmfs+
ENSG00000003147	h2az+	h2az-	h2az+
ENSG00000003249	h2az-	mmfs+	mmfs+
ENSG00000003393	h2az+	mmfs+	h2az+
ENSG00000003402	mmfs+	h2az-	h2az-
ENSG00000003509	mmfs+	mmfs+	h2az+
ENSG00000003756	h2az-	h2az-	h2az-
ENSG00000003987	h2az+	mmfs+	mmfs+
ENSG00000004059	h2az-	h2az-	mmfs+
ENSG00000004142	h2az-	h2az-	h2az-
ENSG00000004399	mmfs+	mmfs+	mmfs+
ENSG00000004455	h2az-	mmfs+	h2az+
ENSG00000004478	mmfs+	mmfs+	mmfs+
ENSG00000004487	h2az-	h2az+	h2az+
ENSG00000004534	mmfs+	mmfs+	mmfs+
ENSG00000004660	h2az-	h2az-	mmfs+
ENSG00000004700	h2az+	h2az+	h2az-
ENSG00000004777	h2az-	mmfs+	h2az-
ENSG00000004779	mmfs+	mmfs+	h2az+
ENSG00000004838	mmfs+	mmfs+	mmfs+
ENSG00000004864	h2az-	h2az+	h2az+
ENSG00000004866	h2az+	h2az+	h2az+
ENSG00000004961	h2az-	mmfs+	mmfs+
ENSG00000005007	h2az-	h2az-	h2az-
ENSG00000005022	mmfs+	mmfs+	h2az-
ENSG00000005059	h2az+	h2az+	mmfs+
ENSG00000005100	mmfs+	h2az+	mmfs+
ENSG00000005156	h2az-	h2az+	mmfs+
ENSG00000005175	h2az-	h2az-	h2az+
ENSG00000005189	h2az+	mmfs+	h2az+
ENSG00000005194	h2az-	h2az-	h2az-
ENSG00000005238	mmfs+	mmfs+	mmfs+
ENSG00000005249	h2az-	h2az-	h2az+
ENSG00000005302	mmfs+	mmfs+	h2az+
ENSG00000005339	mmfs+	h2az-	h2az-
ENSG00000005379	mmfs+	h2az-	mmfs+
ENSG00000005436	h2az+	h2az+	mmfs+
ENSG00000005448	h2az-	h2az+	h2az+
ENSG00000005469	h2az+	h2az+	mmfs+
ENSG00000005471	h2az+	mmfs+	h2az-
ENSG00000005483	mmfs+	h2az-	h2az+
ENSG00000005486	h2az+	h2az+	mmfs+
ENSG00000005700	mmfs+	mmfs+	h2az+
ENSG00000005801	h2az-	h2az-	h2az+
ENSG00000005812	h2az-	h2az-	h2az-
ENSG00000005882	h2az+	h2az+	mmfs+
ENSG00000005889	h2az-	h2az-	h2az-
ENSG00000005893	mmfs+	mmfs+	mmfs+
ENSG00000006007	h2az+	h2az+	h2az+
ENSG00000006025	mmfs+	mmfs+	mmfs+
ENSG00000006042	h2az+	h2az-	h2az+
ENSG00000006194	mmfs+	mmfs+	mmfs+
ENSG00000006432	h2az-	h2az+	mmfs+
ENSG00000006451	h2az-	h2az+	h2az+
ENSG00000006453	mmfs+	mmfs+	mmfs+
ENSG00000006459	h2az-	h2az-	h2az+
ENSG00000006530	h2az+	h2az+	mmfs+
ENSG00000006576	h2az+	h2az+	h2az+
ENSG00000006607	mmfs+	mmfs+	h2az-
ENSG00000006625	mmfs+	h2az+	mmfs+
ENSG00000006634	h2az+	mmfs+	h2az+
ENSG00000006638	mmfs+	mmfs+	mmfs+
ENSG00000006695	mmfs+	mmfs+	h2az-
ENSG00000006704	mmfs+	mmfs+	mmfs+
ENSG00000006712	h2az-	h2az-	h2az+
ENSG00000006744	mmfs+	mmfs+	mmfs+
ENSG00000006756	h2az-	mmfs+	mmfs+
ENSG00000006757	h2az-	h2az+	h2az+
ENSG00000006831	h2az-	h2az-	h2az-
ENSG00000007047	mmfs+	h2az-	mmfs+
ENSG00000007080	h2az+	h2az+	h2az+
ENSG00000007168	mmfs+	h2az-	mmfs+
ENSG00000007202	mmfs+	mmfs+	h2az+
ENSG00000007237	h2az-	mmfs+	mmfs+
ENSG00000007255	mmfs+	h2az-	mmfs+
ENSG00000007264	mmfs+	h2az-	mmfs+
ENSG00000007312	mmfs+	h2az-	mmfs+
ENSG00000007314	mmfs+	mmfs+	mmfs+
ENSG00000007341	mmfs+	mmfs+	mmfs+
ENSG00000007372	mmfs+	mmfs+	mmfs+
ENSG00000007376	mmfs+	mmfs+	mmfs+
ENSG00000007384	mmfs+	mmfs+	mmfs+
ENSG00000007402	h2az-	h2az-	mmfs+
ENSG00000007516	mmfs+	mmfs+	mmfs+
ENSG00000007520	mmfs+	mmfs+	mmfs+
ENSG00000007541	mmfs+	mmfs+	mmfs+
ENSG00000007545	h2az-	h2az-	mmfs+
ENSG00000007923	h2az-	mmfs+	h2az+
ENSG00000007944	h2az-	h2az-	h2az-
ENSG00000007968	h2az+	h2az-	h2az+
ENSG00000008018	h2az+	mmfs+	mmfs+
ENSG00000008083	h2az-	mmfs+	mmfs+
ENSG00000008128	h2az-	h2az-	h2az+
ENSG00000008130	h2az-	h2az-	h2az+
ENSG00000008256	h2az-	h2az-	h2az+
ENSG00000008277	h2az+	mmfs+	mmfs+
ENSG00000008282	h2az+	mmfs+	h2az+
ENSG00000008283	mmfs+	mmfs+	mmfs+
ENSG00000008294	h2az+	h2az+	mmfs+
ENSG00000008323	mmfs+	mmfs+	mmfs+
ENSG00000008382	mmfs+	mmfs+	mmfs+
ENSG00000008394	h2az+	mmfs+	mmfs+
ENSG00000008405	h2az+	h2az+	h2az+
ENSG00000008438	mmfs+	mmfs+	mmfs+
ENSG00000008513	h2az+	h2az+	mmfs+
ENSG00000008516	h2az-	mmfs+	mmfs+
ENSG00000008517	mmfs+	mmfs+	mmfs+
ENSG00000008869	h2az+	mmfs+	h2az+
ENSG00000008952	mmfs+	mmfs+	h2az+
ENSG00000008988	h2az+	mmfs+	h2az+
ENSG00000009335	h2az-	h2az-	mmfs+
ENSG00000009724	mmfs+	mmfs+	mmfs+
ENSG00000009780	mmfs+	mmfs+	mmfs+
ENSG00000009830	h2az+	h2az+	mmfs+
ENSG00000009954	h2az-	h2az-	mmfs+
ENSG00000010017	h2az-	h2az+	h2az+
ENSG00000010072	mmfs+	h2az+	h2az+
ENSG00000010256	mmfs+	mmfs+	mmfs+
ENSG00000010270	h2az+	h2az+	h2az+
ENSG00000010278	mmfs+	h2az-	mmfs+
ENSG00000010292	h2az+	mmfs+	h2az+
ENSG00000010318	h2az-	h2az-	h2az-
ENSG00000010322	mmfs+	mmfs+	mmfs+
ENSG00000010539	h2az+	h2az-	h2az+
ENSG00000010704	mmfs+	mmfs+	mmfs+
ENSG00000010803	h2az+	h2az+	mmfs+
ENSG00000010810	h2az+	h2az+	h2az-
ENSG00000010818	h2az+	h2az-	mmfs+
ENSG00000011007	h2az-	h2az-	h2az+
ENSG00000011021	h2az-	h2az-	h2az-
ENSG00000011028	mmfs+	mmfs+	mmfs+
ENSG00000011105	mmfs+	mmfs+	mmfs+
ENSG00000011114	h2az+	h2az+	mmfs+
ENSG00000011132	mmfs+	mmfs+	mmfs+
ENSG00000011143	h2az+	h2az+	h2az+
ENSG00000011198	mmfs+	h2az+	h2az+
ENSG00000011258	h2az-	h2az+	h2az+
ENSG00000011260	h2az-	h2az+	h2az+
ENSG00000011275	h2az-	h2az-	h2az-
ENSG00000011295	h2az-	h2az-	h2az-
ENSG00000011304	mmfs+	mmfs+	mmfs+
ENSG00000011332	h2az-	mmfs+	h2az-
ENSG00000011376	h2az+	h2az+	h2az+
ENSG00000011405	h2az+	h2az+	mmfs+
ENSG00000011422	mmfs+	mmfs+	mmfs+
ENSG00000011426	h2az+	mmfs+	h2az+
ENSG00000011451	mmfs+	h2az-	mmfs+
ENSG00000011478	mmfs+	h2az-	mmfs+
ENSG00000011485	h2az-	h2az+	h2az+
ENSG00000011523	h2az-	h2az+	h2az-
ENSG00000011566	h2az+	h2az+	h2az+
ENSG00000011638	h2az+	h2az+	h2az+
ENSG00000012061	mmfs+	h2az-	h2az+
ENSG00000012174	h2az-	mmfs+	h2az-
ENSG00000012211	mmfs+	mmfs+	mmfs+
ENSG00000012232	h2az+	h2az+	mmfs+
ENSG00000012660	h2az-	mmfs+	h2az-
ENSG00000012779	h2az+	h2az+	mmfs+
ENSG00000012963	h2az-	h2az-	mmfs+
ENSG00000012983	h2az+	h2az+	h2az-
ENSG00000013016	h2az+	h2az-	mmfs+
ENSG00000013275	mmfs+	mmfs+	mmfs+
ENSG00000013288	mmfs+	h2az-	mmfs+
ENSG00000013306	mmfs+	mmfs+	mmfs+
ENSG00000013364	mmfs+	mmfs+	mmfs+
ENSG00000013375	h2az-	mmfs+	h2az-
ENSG00000013392	h2az-	mmfs+	h2az-
ENSG00000013503	h2az-	h2az+	h2az+
ENSG00000013523	h2az+	h2az+	h2az+
ENSG00000013563	h2az-	mmfs+	h2az-
ENSG00000013583	h2az-	mmfs+	mmfs+
ENSG00000013810	mmfs+	h2az-	mmfs+
ENSG00000014164	mmfs+	mmfs+	mmfs+
ENSG00000014216	h2az-	h2az-	h2az-
ENSG00000014641	h2az+	h2az+	mmfs+
ENSG00000014824	h2az+	h2az+	h2az+
ENSG00000014919	mmfs+	h2az+	h2az-
ENSG00000015133	mmfs+	h2az-	mmfs+
ENSG00000015153	h2az-	h2az+	h2az+
ENSG00000015171	h2az-	h2az+	h2az-
ENSG00000015475	h2az-	h2az-	mmfs+
ENSG00000015479	h2az+	h2az+	h2az+
ENSG00000015532	h2az-	h2az-	h2az-
ENSG00000015676	h2az+	h2az+	h2az+
ENSG00000016391	mmfs+	mmfs+	mmfs+
ENSG00000016864	h2az+	h2az+	h2az+
ENSG00000018189	h2az+	h2az+	h2az+
ENSG00000018510	h2az-	h2az+	h2az+
ENSG00000018625	mmfs+	mmfs+	mmfs+
ENSG00000018699	mmfs+	h2az+	mmfs+
ENSG00000018869	h2az+	h2az-	mmfs+
ENSG00000019144	mmfs+	h2az-	mmfs+
ENSG00000019485	h2az-	h2az-	mmfs+
ENSG00000019582	mmfs+	h2az-	mmfs+
ENSG00000020129	mmfs+	h2az-	mmfs+
ENSG00000020181	h2az-	mmfs+	mmfs+
ENSG00000020256	h2az+	h2az+	h2az+
ENSG00000020577	h2az-	h2az-	h2az-
ENSG00000021355	mmfs+	mmfs+	h2az+
ENSG00000021574	h2az+	h2az+	h2az+
ENSG00000022267	h2az-	mmfs+	mmfs+
ENSG00000022556	mmfs+	mmfs+	mmfs+
ENSG00000022567	mmfs+	mmfs+	mmfs+
ENSG00000022840	mmfs+	mmfs+	mmfs+
ENSG00000023041	mmfs+	mmfs+	h2az+
ENSG00000023191	mmfs+	h2az-	h2az-
ENSG00000023228	mmfs+	h2az+	h2az-
ENSG00000023287	h2az+	h2az+	h2az+
ENSG00000023318	mmfs+	h2az+	h2az+
ENSG00000023330	mmfs+	mmfs+	mmfs+
ENSG00000023516	h2az+	mmfs+	mmfs+
ENSG00000023697	h2az-	h2az+	h2az-
ENSG00000023902	h2az-	h2az-	mmfs+
ENSG00000023909	h2az+	h2az+	h2az+
ENSG00000024048	h2az+	mmfs+	mmfs+
ENSG00000024422	h2az-	h2az-	h2az-
ENSG00000025039	mmfs+	h2az+	mmfs+
ENSG00000025156	h2az-	h2az+	h2az+
ENSG00000025293	mmfs+	mmfs+	mmfs+
ENSG00000025434	h2az+	h2az+	h2az+
ENSG00000025772	h2az-	h2az-	h2az+
ENSG00000025796	mmfs+	h2az-	h2az+
ENSG00000025800	h2az-	h2az-	mmfs+
ENSG00000026025	h2az+	h2az-	h2az+
ENSG00000026103	h2az+	h2az+	mmfs+
ENSG00000026297	mmfs+	h2az-	mmfs+
ENSG00000026508	mmfs+	mmfs+	mmfs+
ENSG00000026559	mmfs+	mmfs+	mmfs+
ENSG00000026652	mmfs+	h2az-	h2az+
ENSG00000027001	h2az+	mmfs+	h2az-
ENSG00000027075	mmfs+	mmfs+	mmfs+
ENSG00000027697	h2az+	h2az-	h2az+
ENSG00000027847	h2az-	h2az-	h2az+
ENSG00000027869	mmfs+	mmfs+	mmfs+
ENSG00000028137	mmfs+	h2az-	h2az-
ENSG00000028203	h2az+	h2az+	h2az+
ENSG00000028277	mmfs+	h2az-	mmfs+
ENSG00000028839	h2az+	h2az+	h2az+
ENSG00000029153	h2az+	h2az+	mmfs+
ENSG00000029364	mmfs+	h2az-	h2az-
ENSG00000029534	mmfs+	mmfs+	mmfs+
ENSG00000029639	h2az+	h2az+	h2az+
ENSG00000029993	h2az-	mmfs+	mmfs+
ENSG00000030066	mmfs+	mmfs+	mmfs+
ENSG00000030110	mmfs+	mmfs+	mmfs+
ENSG00000030419	h2az+	h2az-	h2az-
ENSG00000031003	mmfs+	h2az+	mmfs+
ENSG00000031081	h2az+	h2az+	mmfs+
ENSG00000031698	h2az+	h2az+	h2az+
ENSG00000031823	mmfs+	h2az-	h2az-
ENSG00000032219	h2az+	h2az+	h2az+
ENSG00000032389	h2az+	h2az+	h2az+
ENSG00000032444	mmfs+	mmfs+	mmfs+
ENSG00000032742	h2az+	h2az+	mmfs+
ENSG00000033011	mmfs+	mmfs+	mmfs+
ENSG00000033050	mmfs+	mmfs+	mmfs+
ENSG00000033100	mmfs+	h2az-	mmfs+
ENSG00000033170	h2az-	h2az+	mmfs+
ENSG00000033178	h2az-	h2az+	h2az-
ENSG00000033327	h2az+	h2az+	h2az+
ENSG00000033627	mmfs+	h2az-	mmfs+
ENSG00000033800	h2az+	h2az-	mmfs+
ENSG00000033867	h2az-	h2az+	mmfs+
ENSG00000034053	mmfs+	mmfs+	mmfs+
ENSG00000034152	mmfs+	mmfs+	mmfs+
ENSG00000034510	mmfs+	h2az-	h2az+
ENSG00000034533	mmfs+	mmfs+	mmfs+
ENSG00000034677	h2az+	h2az-	h2az+
ENSG00000034693	mmfs+	mmfs+	mmfs+
ENSG00000034713	h2az+	h2az+	mmfs+
ENSG00000035115	mmfs+	mmfs+	mmfs+
ENSG00000035141	h2az-	h2az-	h2az-
ENSG00000035403	h2az-	h2az+	h2az+
ENSG00000035499	h2az+	h2az+	h2az+
ENSG00000035664	h2az+	mmfs+	mmfs+
ENSG00000035681	h2az+	h2az+	h2az+
ENSG00000035687	h2az-	h2az+	h2az+
ENSG00000036054	h2az+	h2az+	h2az+
ENSG00000036257	h2az-	h2az-	h2az-
ENSG00000036448	mmfs+	mmfs+	h2az-
ENSG00000036672	h2az+	h2az-	mmfs+
ENSG00000037042	mmfs+	mmfs+	mmfs+
ENSG00000037241	mmfs+	mmfs+	h2az+
ENSG00000037474	h2az-	h2az-	h2az+
ENSG00000037757	mmfs+	mmfs+	mmfs+
ENSG00000037897	mmfs+	h2az+	mmfs+
ENSG00000038219	h2az+	h2az+	h2az+
ENSG00000038274	mmfs+	mmfs+	mmfs+
ENSG00000038382	h2az-	h2az+	mmfs+
ENSG00000038427	h2az-	h2az-	mmfs+
ENSG00000038532	h2az+	h2az-	mmfs+
ENSG00000039123	h2az+	h2az+	h2az+
ENSG00000039319	h2az+	h2az+	h2az+
ENSG00000039523	mmfs+	mmfs+	mmfs+
ENSG00000039560	h2az+	h2az-	h2az+
ENSG00000039650	h2az-	mmfs+	mmfs+
ENSG00000040275	h2az-	h2az+	h2az+
ENSG00000040341	h2az+	h2az+	h2az+
ENSG00000040487	mmfs+	mmfs+	h2az+
ENSG00000040531	mmfs+	h2az+	mmfs+
ENSG00000040608	h2az-	mmfs+	h2az-
ENSG00000040633	h2az-	h2az-	mmfs+
ENSG00000040933	mmfs+	h2az-	h2az+
ENSG00000041357	h2az+	h2az+	h2az+
ENSG00000041880	mmfs+	mmfs+	mmfs+
ENSG00000041988	mmfs+	mmfs+	mmfs+
ENSG00000042062	mmfs+	mmfs+	h2az+
ENSG00000042088	h2az+	h2az+	h2az+
ENSG00000042286	mmfs+	mmfs+	mmfs+
ENSG00000042317	h2az+	h2az+	h2az-
ENSG00000042429	h2az-	h2az-	h2az+
ENSG00000042445	h2az+	mmfs+	h2az+
ENSG00000042753	h2az-	h2az-	h2az-
ENSG00000043093	h2az-	h2az-	mmfs+
ENSG00000043143	h2az-	h2az-	mmfs+
ENSG00000044090	h2az-	h2az-	h2az-
ENSG00000044115	mmfs+	h2az-	h2az-
ENSG00000044446	mmfs+	mmfs+	h2az+
ENSG00000046604	mmfs+	h2az-	h2az+
ENSG00000046647	mmfs+	mmfs+	mmfs+
ENSG00000046651	mmfs+	h2az-	h2az-
ENSG00000046653	h2az-	mmfs+	mmfs+
ENSG00000046889	h2az+	h2az-	mmfs+
ENSG00000047056	mmfs+	h2az-	h2az-
ENSG00000047188	mmfs+	h2az+	h2az+
ENSG00000047230	h2az-	h2az-	h2az+
ENSG00000047249	h2az+	mmfs+	h2az+
ENSG00000047315	mmfs+	h2az-	h2az-
ENSG00000047346	h2az+	h2az+	mmfs+
ENSG00000047365	h2az-	h2az+	mmfs+
ENSG00000047410	h2az+	h2az+	h2az+
ENSG00000047578	mmfs+	h2az-	mmfs+
ENSG00000047579	h2az+	h2az-	mmfs+
ENSG00000047644	mmfs+	mmfs+	mmfs+
ENSG00000047648	h2az-	mmfs+	mmfs+
ENSG00000047662	mmfs+	mmfs+	mmfs+
ENSG00000047849	h2az-	h2az+	h2az+
ENSG00000047932	h2az+	h2az+	h2az+
ENSG00000048028	h2az-	mmfs+	h2az+
ENSG00000048052	h2az+	mmfs+	mmfs+
ENSG00000048140	mmfs+	mmfs+	mmfs+
ENSG00000048392	h2az-	h2az+	h2az+
ENSG00000048405	h2az+	h2az+	mmfs+
ENSG00000048471	h2az+	h2az-	h2az-
ENSG00000048649	mmfs+	h2az+	h2az+
ENSG00000048991	h2az+	h2az+	h2az+
ENSG00000049089	mmfs+	h2az+	mmfs+
ENSG00000049167	h2az+	mmfs+	h2az+
ENSG00000049239	mmfs+	mmfs+	mmfs+
ENSG00000049245	h2az-	mmfs+	h2az+
ENSG00000049246	mmfs+	mmfs+	mmfs+
ENSG00000049449	mmfs+	mmfs+	mmfs+
ENSG00000049541	mmfs+	h2az-	h2az+
ENSG00000049618	h2az-	h2az-	h2az+
ENSG00000049656	mmfs+	h2az-	h2az-
ENSG00000049769	mmfs+	mmfs+	mmfs+
ENSG00000049860	h2az+	h2az+	h2az-
ENSG00000050344	h2az-	h2az+	h2az+
ENSG00000050393	h2az-	h2az-	h2az+
ENSG00000050405	h2az+	h2az+	h2az+
ENSG00000050426	mmfs+	mmfs+	mmfs+
ENSG00000050628	mmfs+	mmfs+	h2az+
ENSG00000050748	mmfs+	h2az-	h2az-
ENSG00000050820	mmfs+	mmfs+	mmfs+
ENSG00000051009	mmfs+	mmfs+	mmfs+
ENSG00000051108	h2az+	h2az-	h2az+
ENSG00000051128	h2az-	h2az-	mmfs+
ENSG00000051180	h2az+	h2az+	mmfs+
ENSG00000051341	h2az+	h2az+	h2az+
ENSG00000051523	mmfs+	mmfs+	mmfs+
ENSG00000051620	mmfs+	h2az+	h2az+
ENSG00000052723	mmfs+	h2az-	mmfs+
ENSG00000052749	h2az-	h2az+	mmfs+
ENSG00000052795	h2az+	h2az-	h2az+
ENSG00000052802	mmfs+	h2az+	h2az+
ENSG00000052841	h2az+	h2az+	h2az+
ENSG00000053254	h2az-	h2az+	mmfs+
ENSG00000053371	mmfs+	mmfs+	h2az+
ENSG00000053501	mmfs+	mmfs+	h2az-
ENSG00000053524	h2az-	h2az-	mmfs+
ENSG00000053770	h2az+	h2az-	h2az-
ENSG00000053900	h2az+	h2az+	h2az+
ENSG00000054116	h2az-	h2az-	h2az+
ENSG00000054118	mmfs+	mmfs+	mmfs+
ENSG00000054148	h2az-	mmfs+	mmfs+
ENSG00000054219	mmfs+	h2az+	mmfs+
ENSG00000054267	h2az+	h2az+	h2az+
ENSG00000054277	h2az+	h2az+	h2az+
ENSG00000054282	h2az+	h2az+	h2az+
ENSG00000054356	h2az-	mmfs+	mmfs+
ENSG00000054392	h2az-	h2az+	mmfs+
ENSG00000054523	h2az+	h2az+	h2az+
ENSG00000054611	h2az-	h2az-	h2az-
ENSG00000054654	h2az+	h2az+	h2az-
ENSG00000054690	mmfs+	mmfs+	mmfs+
ENSG00000054965	mmfs+	h2az+	h2az+
ENSG00000054967	mmfs+	h2az-	h2az-
ENSG00000054983	h2az+	h2az+	mmfs+
ENSG00000055070	h2az-	h2az-	h2az+
ENSG00000055118	h2az-	mmfs+	h2az-
ENSG00000055130	h2az-	h2az+	h2az+
ENSG00000055147	h2az+	h2az+	h2az+
ENSG00000055211	h2az+	h2az+	h2az+
ENSG00000055332	h2az-	h2az-	h2az+
ENSG00000055483	h2az-	h2az-	h2az+
ENSG00000055609	h2az-	h2az-	h2az+
ENSG00000055917	mmfs+	h2az+	h2az+
ENSG00000055950	h2az-	mmfs+	h2az-
ENSG00000055955	mmfs+	mmfs+	mmfs+
ENSG00000056050	h2az+	h2az+	h2az+
ENSG00000056097	h2az+	mmfs+	mmfs+
ENSG00000056277	h2az-	mmfs+	h2az-
ENSG00000056558	mmfs+	h2az-	mmfs+
ENSG00000056586	h2az-	h2az+	mmfs+
ENSG00000056736	mmfs+	mmfs+	mmfs+
ENSG00000056972	h2az+	h2az+	mmfs+
ENSG00000057019	h2az-	h2az+	h2az-
ENSG00000057252	h2az-	h2az+	mmfs+
ENSG00000057608	h2az-	h2az-	h2az-
ENSG00000057663	h2az-	h2az+	mmfs+
ENSG00000057704	h2az-	h2az-	mmfs+
ENSG00000057935	h2az+	mmfs+	mmfs+
ENSG00000058056	h2az+	h2az+	h2az-
ENSG00000058063	mmfs+	h2az+	mmfs+
ENSG00000058262	mmfs+	h2az+	h2az-
ENSG00000058272	h2az+	h2az+	h2az+
ENSG00000058335	mmfs+	h2az-	mmfs+
ENSG00000058600	h2az+	h2az-	mmfs+
ENSG00000058668	mmfs+	mmfs+	mmfs+
ENSG00000058673	h2az-	h2az-	h2az+
ENSG00000058799	h2az+	h2az+	h2az+
ENSG00000058804	h2az+	h2az+	h2az+
ENSG00000058866	h2az-	mmfs+	mmfs+
ENSG00000059122	mmfs+	mmfs+	mmfs+
ENSG00000059145	mmfs+	h2az-	mmfs+
ENSG00000059377	mmfs+	h2az+	mmfs+
ENSG00000059378	h2az-	h2az-	mmfs+
ENSG00000059573	h2az+	h2az+	h2az-
ENSG00000059588	h2az-	h2az+	h2az+
ENSG00000059728	h2az-	h2az-	h2az-
ENSG00000059758	mmfs+	h2az+	h2az+
ENSG00000059769	h2az+	h2az+	mmfs+
ENSG00000059915	h2az+	mmfs+	h2az+
ENSG00000060069	h2az-	h2az+	h2az-
ENSG00000060138	h2az+	h2az+	h2az+
ENSG00000060140	h2az+	h2az-	mmfs+
ENSG00000060237	h2az-	h2az-	h2az-
ENSG00000060339	h2az-	h2az-	h2az+
ENSG00000060491	mmfs+	h2az-	h2az-
ENSG00000060558	mmfs+	mmfs+	mmfs+
ENSG00000060566	mmfs+	mmfs+	mmfs+
ENSG00000060642	h2az+	h2az+	h2az+
ENSG00000060656	h2az+	mmfs+	mmfs+
ENSG00000060749	h2az-	h2az+	h2az+
ENSG00000060762	h2az+	h2az+	h2az+
ENSG00000060971	mmfs+	mmfs+	h2az+
ENSG00000060982	h2az-	h2az-	h2az+
ENSG00000061273	h2az-	h2az-	h2az-
ENSG00000061656	mmfs+	h2az-	h2az+
ENSG00000061676	h2az+	mmfs+	h2az+
ENSG00000061794	h2az+	h2az+	h2az+
ENSG00000061936	mmfs+	h2az+	h2az+
ENSG00000061938	mmfs+	h2az-	mmfs+
ENSG00000061987	h2az+	h2az+	mmfs+
ENSG00000062194	h2az+	h2az+	mmfs+
ENSG00000062282	h2az-	h2az+	mmfs+
ENSG00000062485	mmfs+	mmfs+	h2az+
ENSG00000062582	mmfs+	h2az-	h2az+
ENSG00000062598	mmfs+	mmfs+	mmfs+
ENSG00000062650	h2az-	h2az-	h2az-
ENSG00000062716	h2az+	h2az-	h2az-
ENSG00000062725	h2az+	h2az+	h2az+
ENSG00000062822	mmfs+	h2az-	mmfs+
ENSG00000063046	h2az-	h2az-	h2az-
ENSG00000063169	h2az-	h2az-	mmfs+
ENSG00000063241	mmfs+	mmfs+	mmfs+
ENSG00000063244	mmfs+	mmfs+	mmfs+
ENSG00000063245	h2az-	h2az-	h2az-
ENSG00000063322	h2az-	h2az-	h2az+
ENSG00000063601	h2az-	mmfs+	h2az-
ENSG00000063660	mmfs+	h2az-	mmfs+
ENSG00000063761	h2az-	h2az+	h2az-
ENSG00000063854	h2az+	h2az+	h2az+
ENSG00000063978	h2az-	h2az-	h2az-
ENSG00000064102	h2az+	h2az+	mmfs+
ENSG00000064115	h2az+	h2az+	h2az+
ENSG00000064199	mmfs+	h2az+	h2az+
ENSG00000064300	h2az-	h2az-	mmfs+
ENSG00000064309	h2az+	h2az+	mmfs+
ENSG00000064393	mmfs+	h2az+	mmfs+
ENSG00000064490	mmfs+	mmfs+	mmfs+
ENSG00000064545	mmfs+	mmfs+	mmfs+
ENSG00000064547	mmfs+	mmfs+	mmfs+
ENSG00000064607	h2az-	h2az-	h2az-
ENSG00000064651	h2az+	h2az+	h2az+
ENSG00000064652	mmfs+	h2az+	h2az+
ENSG00000064666	mmfs+	mmfs+	mmfs+
ENSG00000064687	mmfs+	mmfs+	mmfs+
ENSG00000064703	h2az+	h2az+	h2az+
ENSG00000064726	h2az-	mmfs+	h2az+
ENSG00000064763	h2az+	h2az-	mmfs+
ENSG00000064932	mmfs+	mmfs+	mmfs+
ENSG00000064933	h2az+	h2az+	h2az+
ENSG00000064961	mmfs+	mmfs+	mmfs+
ENSG00000064995	h2az+	mmfs+	h2az+
ENSG00000064999	h2az+	mmfs+	h2az+
ENSG00000065000	h2az-	h2az-	h2az-
ENSG00000065029	h2az+	h2az+	h2az+
ENSG00000065054	mmfs+	mmfs+	mmfs+
ENSG00000065057	mmfs+	mmfs+	mmfs+
ENSG00000065060	mmfs+	h2az+	mmfs+
ENSG00000065154	mmfs+	mmfs+	h2az-
ENSG00000065183	mmfs+	h2az+	mmfs+
ENSG00000065243	mmfs+	mmfs+	mmfs+
ENSG00000065268	mmfs+	mmfs+	mmfs+
ENSG00000065308	h2az-	h2az-	h2az+
ENSG00000065328	h2az+	mmfs+	h2az+
ENSG00000065357	mmfs+	h2az+	mmfs+
ENSG00000065361	mmfs+	mmfs+	mmfs+
ENSG00000065413	h2az+	h2az-	mmfs+
ENSG00000065427	mmfs+	mmfs+	mmfs+
ENSG00000065485	h2az+	h2az-	h2az-
ENSG00000065491	h2az+	mmfs+	h2az+
ENSG00000065526	h2az-	h2az-	h2az+
ENSG00000065534	h2az-	h2az-	h2az-
ENSG00000065548	h2az+	h2az+	h2az+
ENSG00000065559	h2az-	h2az-	h2az-
ENSG00000065600	h2az+	h2az+	mmfs+
ENSG00000065613	mmfs+	h2az+	mmfs+
ENSG00000065615	h2az+	h2az+	h2az-
ENSG00000065621	h2az-	h2az-	mmfs+
ENSG00000065665	h2az-	h2az-	h2az+
ENSG00000065717	mmfs+	mmfs+	mmfs+
ENSG00000065802	mmfs+	mmfs+	mmfs+
ENSG00000065833	mmfs+	mmfs+	mmfs+
ENSG00000065882	h2az+	mmfs+	mmfs+
ENSG00000065883	h2az+	h2az-	h2az+
ENSG00000065911	h2az-	h2az-	h2az+
ENSG00000065970	mmfs+	h2az+	mmfs+
ENSG00000065978	h2az-	h2az-	h2az+
ENSG00000065989	mmfs+	h2az-	h2az+
ENSG00000066027	h2az+	h2az+	h2az+
ENSG00000066044	h2az-	h2az-	h2az-
ENSG00000066084	h2az+	mmfs+	mmfs+
ENSG00000066117	mmfs+	h2az-	mmfs+
ENSG00000066230	mmfs+	mmfs+	mmfs+
ENSG00000066279	h2az+	h2az+	mmfs+
ENSG00000066322	h2az-	h2az-	mmfs+
ENSG00000066379	h2az+	h2az+	h2az+
ENSG00000066422	mmfs+	h2az+	h2az-
ENSG00000066427	h2az-	h2az+	mmfs+
ENSG00000066455	h2az+	h2az+	mmfs+
ENSG00000066583	mmfs+	h2az+	h2az+
ENSG00000066651	h2az+	h2az+	h2az+
ENSG00000066697	h2az+	h2az+	h2az+
ENSG00000066739	h2az+	h2az+	h2az-
ENSG00000066777	h2az-	h2az+	mmfs+
ENSG00000066827	mmfs+	mmfs+	mmfs+
ENSG00000066855	mmfs+	mmfs+	h2az+
ENSG00000066923	h2az-	h2az-	mmfs+
ENSG00000066926	h2az+	h2az+	h2az-
ENSG00000066933	mmfs+	h2az+	h2az+
ENSG00000067057	mmfs+	mmfs+	mmfs+
ENSG00000067064	mmfs+	h2az-	mmfs+
ENSG00000067082	h2az-	h2az-	h2az-
ENSG00000067141	h2az+	h2az-	mmfs+
ENSG00000067167	mmfs+	h2az-	h2az+
ENSG00000067182	mmfs+	mmfs+	mmfs+
ENSG00000067191	mmfs+	h2az-	mmfs+
ENSG00000067225	mmfs+	h2az-	mmfs+
ENSG00000067248	h2az+	h2az+	h2az+
ENSG00000067334	h2az-	h2az-	h2az+
ENSG00000067369	h2az+	h2az+	h2az+
ENSG00000067560	h2az-	h2az-	h2az-
ENSG00000067596	h2az+	h2az+	h2az+
ENSG00000067606	mmfs+	mmfs+	mmfs+
ENSG00000067704	h2az+	h2az-	h2az+
ENSG00000067829	mmfs+	mmfs+	mmfs+
ENSG00000067836	mmfs+	mmfs+	mmfs+
ENSG00000067840	h2az-	mmfs+	mmfs+
ENSG00000067900	h2az+	h2az+	mmfs+
ENSG00000067955	h2az-	h2az+	h2az+
ENSG00000067992	h2az-	mmfs+	mmfs+
ENSG00000068001	mmfs+	mmfs+	mmfs+
ENSG00000068024	h2az-	h2az+	h2az-
ENSG00000068028	mmfs+	h2az-	mmfs+
ENSG00000068078	mmfs+	mmfs+	mmfs+
ENSG00000068120	mmfs+	h2az-	h2az-
ENSG00000068137	h2az-	h2az-	mmfs+
ENSG00000068305	h2az+	h2az+	h2az+
ENSG00000068308	h2az-	mmfs+	h2az-
ENSG00000068323	h2az-	mmfs+	h2az-
ENSG00000068354	h2az-	mmfs+	h2az-
ENSG00000068366	mmfs+	mmfs+	h2az+
ENSG00000068383	mmfs+	h2az-	h2az-
ENSG00000068438	mmfs+	mmfs+	h2az-
ENSG00000068615	h2az-	h2az-	mmfs+
ENSG00000068650	mmfs+	h2az+	h2az-
ENSG00000068697	mmfs+	h2az+	mmfs+
ENSG00000068724	mmfs+	mmfs+	h2az+
ENSG00000068745	h2az+	h2az+	h2az-
ENSG00000068784	h2az+	h2az+	mmfs+
ENSG00000068796	h2az+	mmfs+	h2az+
ENSG00000068831	mmfs+	mmfs+	mmfs+
ENSG00000068878	h2az-	h2az-	h2az-
ENSG00000068885	h2az+	h2az+	h2az+
ENSG00000068903	mmfs+	h2az+	h2az+
ENSG00000068912	h2az+	h2az+	h2az+
ENSG00000068971	mmfs+	mmfs+	mmfs+
ENSG00000068976	mmfs+	mmfs+	mmfs+
ENSG00000069188	h2az-	mmfs+	mmfs+
ENSG00000069248	h2az+	h2az+	h2az+
ENSG00000069329	h2az+	h2az+	mmfs+
ENSG00000069345	mmfs+	h2az-	h2az+
ENSG00000069399	mmfs+	h2az-	h2az-
ENSG00000069424	mmfs+	mmfs+	mmfs+
ENSG00000069482	mmfs+	mmfs+	mmfs+
ENSG00000069702	mmfs+	mmfs+	mmfs+
ENSG00000069869	h2az+	mmfs+	mmfs+
ENSG00000069956	h2az-	h2az-	h2az-
ENSG00000069974	mmfs+	mmfs+	h2az+
ENSG00000070010	mmfs+	h2az+	h2az+
ENSG00000070018	mmfs+	h2az+	mmfs+
ENSG00000070047	h2az-	h2az-	h2az-
ENSG00000070061	h2az+	h2az+	h2az+
ENSG00000070182	h2az+	mmfs+	h2az-
ENSG00000070214	h2az-	h2az+	mmfs+
ENSG00000070269	h2az+	h2az+	h2az+
ENSG00000070366	mmfs+	mmfs+	h2az-
ENSG00000070367	h2az+	h2az-	h2az-
ENSG00000070404	mmfs+	mmfs+	mmfs+
ENSG00000070413	mmfs+	mmfs+	mmfs+
ENSG00000070423	mmfs+	h2az-	h2az-
ENSG00000070444	h2az-	h2az+	mmfs+
ENSG00000070476	h2az-	h2az-	h2az-
ENSG00000070495	h2az-	h2az-	h2az-
ENSG00000070501	mmfs+	mmfs+	mmfs+
ENSG00000070610	h2az-	h2az-	h2az-
ENSG00000070669	h2az-	h2az+	h2az+
ENSG00000070718	h2az+	h2az+	h2az-
ENSG00000070756	h2az-	h2az-	mmfs+
ENSG00000070759	mmfs+	h2az-	mmfs+
ENSG00000070770	h2az-	h2az-	h2az-
ENSG00000070778	h2az-	h2az-	h2az-
ENSG00000070814	h2az-	h2az-	h2az-
ENSG00000070831	h2az-	h2az-	mmfs+
ENSG00000070882	h2az+	h2az+	h2az+
ENSG00000070950	h2az+	mmfs+	mmfs+
ENSG00000071051	h2az-	h2az-	h2az-
ENSG00000071054	h2az-	h2az-	h2az-
ENSG00000071127	mmfs+	h2az-	mmfs+
ENSG00000071189	mmfs+	h2az+	h2az+
ENSG00000071205	mmfs+	h2az+	mmfs+
ENSG00000071242	h2az+	h2az-	mmfs+
ENSG00000071243	h2az+	mmfs+	mmfs+
ENSG00000071246	mmfs+	h2az-	mmfs+
ENSG00000071462	mmfs+	mmfs+	mmfs+
ENSG00000071539	h2az-	h2az-	h2az+
ENSG00000071553	h2az-	mmfs+	h2az-
ENSG00000071564	h2az-	h2az-	h2az-
ENSG00000071575	mmfs+	mmfs+	mmfs+
ENSG00000071626	mmfs+	mmfs+	mmfs+
ENSG00000071794	h2az-	h2az+	mmfs+
ENSG00000071859	h2az-	mmfs+	h2az-
ENSG00000071889	h2az-	mmfs+	mmfs+
ENSG00000071967	h2az+	mmfs+	h2az+
ENSG00000071994	h2az-	h2az+	h2az-
ENSG00000072062	mmfs+	h2az-	h2az-
ENSG00000072071	mmfs+	mmfs+	mmfs+
ENSG00000072110	mmfs+	mmfs+	mmfs+
ENSG00000072121	mmfs+	mmfs+	mmfs+
ENSG00000072134	mmfs+	mmfs+	mmfs+
ENSG00000072135	mmfs+	mmfs+	h2az+
ENSG00000072274	h2az-	h2az-	h2az-
ENSG00000072310	mmfs+	h2az-	mmfs+
ENSG00000072364	h2az-	h2az+	h2az+
ENSG00000072401	h2az+	h2az-	mmfs+
ENSG00000072415	h2az+	h2az+	mmfs+
ENSG00000072506	mmfs+	mmfs+	h2az-
ENSG00000072518	h2az-	h2az-	mmfs+
ENSG00000072609	h2az-	mmfs+	mmfs+
ENSG00000072682	mmfs+	mmfs+	mmfs+
ENSG00000072736	h2az+	h2az+	mmfs+
ENSG00000072756	mmfs+	mmfs+	mmfs+
ENSG00000072778	mmfs+	mmfs+	mmfs+
ENSG00000072786	h2az+	h2az-	h2az+
ENSG00000072803	mmfs+	h2az+	mmfs+
ENSG00000072832	h2az-	mmfs+	mmfs+
ENSG00000072840	h2az-	h2az-	mmfs+
ENSG00000072849	h2az-	h2az-	mmfs+
ENSG00000072864	mmfs+	h2az-	h2az+
ENSG00000072954	h2az-	h2az-	h2az+
ENSG00000072958	h2az-	h2az+	h2az-
ENSG00000073008	h2az-	mmfs+	mmfs+
ENSG00000073060	h2az+	h2az-	h2az-
ENSG00000073111	mmfs+	mmfs+	mmfs+
ENSG00000073150	mmfs+	mmfs+	mmfs+
ENSG00000073169	mmfs+	mmfs+	mmfs+
ENSG00000073350	h2az-	h2az-	h2az-
ENSG00000073417	h2az+	h2az+	mmfs+
ENSG00000073536	h2az-	h2az-	h2az-
ENSG00000073578	h2az-	mmfs+	mmfs+
ENSG00000073584	mmfs+	h2az+	h2az+
ENSG00000073598	h2az-	h2az-	mmfs+
ENSG00000073670	mmfs+	mmfs+	mmfs+
ENSG00000073711	h2az-	mmfs+	h2az-
ENSG00000073712	h2az+	mmfs+	mmfs+
ENSG00000073792	h2az-	mmfs+	mmfs+
ENSG00000073803	mmfs+	mmfs+	mmfs+
ENSG00000073849	mmfs+	h2az-	mmfs+
ENSG00000073910	h2az+	h2az-	mmfs+
ENSG00000073921	h2az+	h2az+	h2az+
ENSG00000074054	h2az+	h2az+	h2az+
ENSG00000074071	mmfs+	h2az-	mmfs+
ENSG00000074181	h2az-	mmfs+	mmfs+
ENSG00000074219	h2az-	mmfs+	mmfs+
ENSG00000074370	h2az-	h2az+	mmfs+
ENSG00000074582	h2az+	h2az+	h2az-
ENSG00000074603	h2az-	h2az-	h2az+
ENSG00000074621	h2az+	h2az+	mmfs+
ENSG00000074695	h2az-	h2az-	h2az-
ENSG00000074696	mmfs+	mmfs+	mmfs+
ENSG00000074755	h2az-	h2az-	h2az-
ENSG00000074800	h2az-	mmfs+	mmfs+
ENSG00000074842	h2az-	h2az-	h2az-
ENSG00000074855	mmfs+	mmfs+	mmfs+
ENSG00000074935	h2az+	h2az+	h2az+
ENSG00000075089	h2az+	mmfs+	h2az+
ENSG00000075151	h2az-	h2az+	mmfs+
ENSG00000075188	h2az-	h2az+	h2az+
ENSG00000075218	mmfs+	h2az-	h2az-
ENSG00000075239	h2az-	h2az-	h2az-
ENSG00000075240	mmfs+	mmfs+	mmfs+
ENSG00000075292	mmfs+	h2az+	mmfs+
ENSG00000075303	h2az+	mmfs+	h2az+
ENSG00000075336	mmfs+	mmfs+	mmfs+
ENSG00000075340	h2az-	h2az-	h2az-
ENSG00000075399	mmfs+	h2az-	h2az-
ENSG00000075413	h2az+	h2az-	mmfs+
ENSG00000075415	h2az-	h2az-	h2az+
ENSG00000075420	h2az-	h2az-	h2az+
ENSG00000075426	mmfs+	h2az+	mmfs+
ENSG00000075539	h2az+	h2az+	h2az+
ENSG00000075568	h2az+	h2az+	h2az+
ENSG00000075618	h2az-	mmfs+	h2az-
ENSG00000075624	mmfs+	h2az-	h2az-
ENSG00000075643	mmfs+	mmfs+	mmfs+
ENSG00000075651	h2az+	mmfs+	h2az+
ENSG00000075702	h2az+	h2az+	h2az+
ENSG00000075711	mmfs+	h2az+	mmfs+
ENSG00000075785	mmfs+	mmfs+	mmfs+
ENSG00000075790	h2az-	h2az+	h2az+
ENSG00000075826	mmfs+	mmfs+	mmfs+
ENSG00000075856	h2az+	h2az+	h2az+
ENSG00000075914	h2az-	h2az+	h2az+
ENSG00000075945	h2az+	h2az+	mmfs+
ENSG00000075975	h2az+	h2az+	h2az+
ENSG00000076003	h2az-	h2az-	h2az-
ENSG00000076053	mmfs+	h2az+	h2az+
ENSG00000076108	h2az-	h2az-	h2az-
ENSG00000076201	h2az+	h2az-	h2az+
ENSG00000076242	h2az+	mmfs+	h2az+
ENSG00000076248	h2az-	mmfs+	mmfs+
ENSG00000076321	h2az+	h2az+	h2az+
ENSG00000076356	h2az+	h2az-	h2az-
ENSG00000076382	h2az+	h2az+	h2az+
ENSG00000076513	mmfs+	h2az+	mmfs+
ENSG00000076554	h2az-	h2az-	h2az-
ENSG00000076555	mmfs+	mmfs+	mmfs+
ENSG00000076604	mmfs+	h2az-	mmfs+
ENSG00000076641	mmfs+	mmfs+	mmfs+
ENSG00000076650	h2az-	h2az-	h2az-
ENSG00000076685	mmfs+	mmfs+	h2az-
ENSG00000076706	mmfs+	h2az-	mmfs+
ENSG00000076770	h2az-	mmfs+	mmfs+
ENSG00000076826	mmfs+	mmfs+	mmfs+
ENSG00000076864	mmfs+	mmfs+	mmfs+
ENSG00000076928	mmfs+	h2az-	mmfs+
ENSG00000076944	mmfs+	h2az-	mmfs+
ENSG00000076984	mmfs+	mmfs+	mmfs+
ENSG00000077044	mmfs+	h2az-	h2az-
ENSG00000077097	h2az-	h2az+	h2az+
ENSG00000077147	h2az-	h2az+	mmfs+
ENSG00000077150	h2az-	h2az-	h2az+
ENSG00000077232	h2az+	h2az+	h2az+
ENSG00000077235	mmfs+	h2az-	mmfs+
ENSG00000077238	h2az-	h2az-	mmfs+
ENSG00000077254	h2az+	mmfs+	h2az+
ENSG00000077312	mmfs+	h2az-	h2az+
ENSG00000077327	h2az-	mmfs+	mmfs+
ENSG00000077380	h2az+	mmfs+	mmfs+
ENSG00000077454	h2az-	h2az-	mmfs+
ENSG00000077463	mmfs+	mmfs+	mmfs+
ENSG00000077522	mmfs+	mmfs+	mmfs+
ENSG00000077549	h2az-	h2az-	h2az-
ENSG00000077585	h2az+	h2az-	mmfs+
ENSG00000077684	h2az-	h2az-	h2az+
ENSG00000077713	h2az-	mmfs+	h2az+
ENSG00000077721	h2az-	mmfs+	mmfs+
ENSG00000077782	mmfs+	mmfs+	mmfs+
ENSG00000077935	mmfs+	mmfs+	mmfs+
ENSG00000078043	h2az-	h2az+	h2az-
ENSG00000078070	mmfs+	h2az+	mmfs+
ENSG00000078081	mmfs+	mmfs+	mmfs+
ENSG00000078114	h2az-	h2az-	mmfs+
ENSG00000078124	h2az+	h2az+	h2az+
ENSG00000078140	mmfs+	h2az+	h2az+
ENSG00000078177	h2az+	h2az+	h2az+
ENSG00000078237	mmfs+	h2az+	h2az-
ENSG00000078246	h2az-	h2az-	h2az-
ENSG00000078269	mmfs+	h2az-	mmfs+
ENSG00000078304	mmfs+	h2az-	h2az-
ENSG00000078369	mmfs+	h2az-	mmfs+
ENSG00000078403	h2az-	h2az-	h2az+
ENSG00000078487	h2az-	h2az-	h2az+
ENSG00000078674	h2az+	h2az+	h2az+
ENSG00000078699	h2az-	h2az-	mmfs+
ENSG00000078747	mmfs+	mmfs+	mmfs+
ENSG00000078804	h2az+	h2az+	h2az+
ENSG00000078808	mmfs+	mmfs+	mmfs+
ENSG00000078814	mmfs+	mmfs+	mmfs+
ENSG00000078900	mmfs+	mmfs+	mmfs+
ENSG00000078902	mmfs+	h2az+	mmfs+
ENSG00000078967	h2az-	h2az+	mmfs+
ENSG00000079150	h2az+	h2az+	h2az+
ENSG00000079156	h2az-	h2az-	h2az+
ENSG00000079246	h2az+	mmfs+	mmfs+
ENSG00000079308	mmfs+	mmfs+	mmfs+
ENSG00000079313	mmfs+	mmfs+	mmfs+
ENSG00000079332	h2az-	h2az-	h2az-
ENSG00000079335	h2az+	h2az+	h2az+
ENSG00000079337	mmfs+	mmfs+	mmfs+
ENSG00000079432	h2az-	h2az-	h2az-
ENSG00000079462	h2az-	h2az+	mmfs+
ENSG00000079616	h2az+	h2az+	h2az+
ENSG00000079691	h2az+	mmfs+	mmfs+
ENSG00000079739	h2az+	h2az+	mmfs+
ENSG00000079819	h2az+	h2az+	mmfs+
ENSG00000079950	h2az+	h2az+	mmfs+
ENSG00000079999	h2az-	h2az-	h2az-
ENSG00000080031	mmfs+	mmfs+	mmfs+
ENSG00000080189	h2az-	h2az-	h2az-
ENSG00000080200	h2az+	h2az+	mmfs+
ENSG00000080298	h2az+	h2az+	mmfs+
ENSG00000080345	h2az-	h2az+	h2az+
ENSG00000080371	mmfs+	mmfs+	mmfs+
ENSG00000080493	h2az+	mmfs+	mmfs+
ENSG00000080503	h2az+	h2az-	h2az-
ENSG00000080546	h2az+	h2az+	mmfs+
ENSG00000080603	mmfs+	h2az+	mmfs+
ENSG00000080644	mmfs+	mmfs+	mmfs+
ENSG00000080815	mmfs+	mmfs+	mmfs+
ENSG00000080819	h2az-	h2az-	h2az-
ENSG00000080822	h2az+	h2az-	mmfs+
ENSG00000080823	mmfs+	h2az+	h2az-
ENSG00000080824	h2az-	h2az+	h2az+
ENSG00000080839	h2az+	h2az+	h2az+
ENSG00000080845	mmfs+	mmfs+	mmfs+
ENSG00000081014	mmfs+	mmfs+	mmfs+
ENSG00000081019	h2az-	mmfs+	h2az+
ENSG00000081026	h2az+	mmfs+	mmfs+
ENSG00000081059	mmfs+	mmfs+	mmfs+
ENSG00000081087	h2az-	h2az+	h2az+
ENSG00000081154	h2az+	mmfs+	mmfs+
ENSG00000081181	h2az-	h2az-	mmfs+
ENSG00000081377	h2az+	mmfs+	mmfs+
ENSG00000081386	h2az+	h2az-	h2az-
ENSG00000081479	h2az+	h2az-	mmfs+
ENSG00000081665	h2az-	h2az-	mmfs+
ENSG00000081692	h2az-	h2az-	h2az-
ENSG00000081721	mmfs+	h2az+	h2az+
ENSG00000081760	mmfs+	h2az-	mmfs+
ENSG00000081803	h2az+	mmfs+	mmfs+
ENSG00000081870	mmfs+	h2az-	h2az+
ENSG00000081923	h2az+	h2az-	mmfs+
ENSG00000081985	h2az-	h2az-	mmfs+
ENSG00000082014	h2az-	h2az-	h2az-
ENSG00000082146	h2az+	h2az+	h2az-
ENSG00000082153	h2az+	h2az+	mmfs+
ENSG00000082196	mmfs+	mmfs+	mmfs+
ENSG00000082212	h2az-	h2az+	mmfs+
ENSG00000082258	mmfs+	h2az+	h2az+
ENSG00000082269	h2az+	h2az+	h2az+
ENSG00000082458	mmfs+	mmfs+	mmfs+
ENSG00000082512	h2az+	h2az+	h2az+
ENSG00000082516	mmfs+	mmfs+	mmfs+
ENSG00000082641	h2az-	h2az+	mmfs+
ENSG00000082701	h2az+	mmfs+	mmfs+
ENSG00000082781	h2az-	h2az-	mmfs+
ENSG00000082805	h2az+	h2az+	mmfs+
ENSG00000082898	h2az-	mmfs+	h2az+
ENSG00000083093	mmfs+	h2az-	mmfs+
ENSG00000083097	h2az+	h2az+	h2az+
ENSG00000083099	h2az-	h2az+	h2az+
ENSG00000083123	h2az-	h2az+	mmfs+
ENSG00000083168	h2az-	h2az+	mmfs+
ENSG00000083223	h2az-	h2az-	h2az-
ENSG00000083290	h2az+	h2az-	mmfs+
ENSG00000083312	h2az+	h2az+	h2az+
ENSG00000083444	h2az-	h2az-	h2az+
ENSG00000083454	mmfs+	h2az-	mmfs+
ENSG00000083457	mmfs+	mmfs+	mmfs+
ENSG00000083520	h2az-	h2az-	h2az-
ENSG00000083535	h2az-	h2az-	h2az-
ENSG00000083544	h2az+	h2az+	h2az+
ENSG00000083635	h2az-	h2az-	h2az-
ENSG00000083642	h2az+	h2az+	h2az-
ENSG00000083720	h2az+	h2az+	mmfs+
ENSG00000083807	mmfs+	mmfs+	mmfs+
ENSG00000083812	h2az+	h2az-	mmfs+
ENSG00000083814	h2az-	h2az-	mmfs+
ENSG00000083817	h2az+	h2az-	mmfs+
ENSG00000083838	mmfs+	h2az-	mmfs+
ENSG00000083844	h2az+	h2az+	mmfs+
ENSG00000083845	mmfs+	h2az-	mmfs+
ENSG00000083857	h2az-	mmfs+	h2az-
ENSG00000084070	h2az+	h2az-	h2az+
ENSG00000084073	h2az+	mmfs+	mmfs+
ENSG00000084090	h2az-	h2az-	h2az-
ENSG00000084092	mmfs+	h2az-	h2az-
ENSG00000084093	h2az-	h2az+	h2az+
ENSG00000084112	mmfs+	mmfs+	mmfs+
ENSG00000084207	mmfs+	h2az-	mmfs+
ENSG00000084234	h2az+	h2az+	h2az+
ENSG00000084444	h2az+	h2az-	h2az-
ENSG00000084623	h2az-	h2az-	h2az+
ENSG00000084652	mmfs+	mmfs+	mmfs+
ENSG00000084693	mmfs+	mmfs+	mmfs+
ENSG00000084731	mmfs+	mmfs+	mmfs+
ENSG00000084733	mmfs+	mmfs+	mmfs+
ENSG00000084754	h2az+	h2az+	h2az+
ENSG00000084764	h2az-	mmfs+	h2az-
ENSG00000084774	h2az-	h2az-	h2az-
ENSG00000085063	h2az+	h2az-	mmfs+
ENSG00000085117	h2az-	h2az-	mmfs+
ENSG00000085274	h2az+	h2az+	h2az+
ENSG00000085377	h2az+	h2az+	h2az+
ENSG00000085382	h2az+	h2az+	mmfs+
ENSG00000085415	h2az-	h2az+	mmfs+
ENSG00000085433	mmfs+	mmfs+	mmfs+
ENSG00000085449	h2az-	h2az-	mmfs+
ENSG00000085491	h2az+	h2az-	mmfs+
ENSG00000085511	h2az-	h2az+	h2az+
ENSG00000085644	h2az-	h2az-	h2az-
ENSG00000085662	h2az+	h2az+	mmfs+
ENSG00000085721	mmfs+	h2az+	mmfs+
ENSG00000085733	mmfs+	h2az-	h2az-
ENSG00000085788	h2az+	h2az+	h2az+
ENSG00000085831	mmfs+	mmfs+	mmfs+
ENSG00000085832	mmfs+	mmfs+	mmfs+
ENSG00000085871	h2az+	h2az+	h2az+
ENSG00000085872	h2az-	h2az-	h2az-
ENSG00000085978	h2az+	h2az+	h2az-
ENSG00000086015	h2az+	h2az+	h2az+
ENSG00000086061	mmfs+	h2az-	h2az-
ENSG00000086062	mmfs+	h2az-	mmfs+
ENSG00000086065	h2az-	h2az-	h2az-
ENSG00000086189	h2az+	h2az+	h2az+
ENSG00000086232	h2az-	mmfs+	h2az-
ENSG00000086300	mmfs+	h2az+	mmfs+
ENSG00000086475	h2az-	h2az+	mmfs+
ENSG00000086504	mmfs+	mmfs+	mmfs+
ENSG00000086544	mmfs+	mmfs+	mmfs+
ENSG00000086589	mmfs+	h2az+	h2az+
ENSG00000086598	mmfs+	h2az-	h2az-
ENSG00000086619	h2az+	h2az-	h2az+
ENSG00000086666	h2az-	h2az-	h2az+
ENSG00000086712	mmfs+	mmfs+	mmfs+
ENSG00000086827	h2az+	h2az+	mmfs+
ENSG00000086848	mmfs+	mmfs+	mmfs+
ENSG00000087008	mmfs+	mmfs+	mmfs+
ENSG00000087053	h2az+	h2az+	h2az+
ENSG00000087074	h2az-	h2az-	h2az-
ENSG00000087077	mmfs+	mmfs+	mmfs+
ENSG00000087085	mmfs+	mmfs+	mmfs+
ENSG00000087086	h2az-	h2az-	h2az-
ENSG00000087088	mmfs+	mmfs+	h2az-
ENSG00000087095	h2az-	h2az-	h2az-
ENSG00000087111	h2az-	h2az-	h2az+
ENSG00000087152	mmfs+	mmfs+	mmfs+
ENSG00000087157	mmfs+	mmfs+	mmfs+
ENSG00000087191	h2az+	h2az+	h2az+
ENSG00000087206	h2az-	h2az-	h2az-
ENSG00000087263	h2az+	h2az-	h2az+
ENSG00000087266	mmfs+	mmfs+	mmfs+
ENSG00000087269	mmfs+	mmfs+	mmfs+
ENSG00000087274	h2az-	h2az-	h2az-
ENSG00000087299	h2az+	h2az+	h2az-
ENSG00000087301	h2az+	mmfs+	h2az-
ENSG00000087302	h2az+	h2az+	mmfs+
ENSG00000087303	h2az+	mmfs+	mmfs+
ENSG00000087338	h2az+	h2az+	h2az+
ENSG00000087365	h2az-	h2az-	h2az+
ENSG00000087448	h2az+	h2az+	h2az+
ENSG00000087460	mmfs+	mmfs+	mmfs+
ENSG00000087470	h2az-	h2az-	mmfs+
ENSG00000087502	mmfs+	h2az+	h2az+
ENSG00000087884	mmfs+	mmfs+	mmfs+
ENSG00000087903	mmfs+	h2az-	h2az+
ENSG00000088002	mmfs+	mmfs+	mmfs+
ENSG00000088035	h2az+	h2az+	mmfs+
ENSG00000088038	h2az-	h2az-	mmfs+
ENSG00000088179	h2az-	h2az+	h2az+
ENSG00000088205	h2az-	h2az-	h2az-
ENSG00000088247	mmfs+	mmfs+	mmfs+
ENSG00000088256	mmfs+	h2az-	h2az-
ENSG00000088280	h2az+	mmfs+	mmfs+
ENSG00000088298	mmfs+	mmfs+	h2az+
ENSG00000088305	h2az-	h2az-	mmfs+
ENSG00000088325	mmfs+	h2az+	h2az+
ENSG00000088356	h2az+	mmfs+	mmfs+
ENSG00000088367	mmfs+	mmfs+	h2az-
ENSG00000088387	h2az+	h2az+	h2az+
ENSG00000088448	h2az-	h2az+	h2az-
ENSG00000088543	mmfs+	mmfs+	h2az-
ENSG00000088682	h2az-	h2az-	h2az-
ENSG00000088727	mmfs+	mmfs+	mmfs+
ENSG00000088766	h2az-	h2az-	mmfs+
ENSG00000088808	h2az-	h2az-	mmfs+
ENSG00000088812	h2az-	h2az+	h2az-
ENSG00000088833	h2az+	h2az-	h2az+
ENSG00000088836	mmfs+	mmfs+	mmfs+
ENSG00000088854	h2az+	mmfs+	mmfs+
ENSG00000088876	mmfs+	h2az-	h2az-
ENSG00000088882	mmfs+	mmfs+	mmfs+
ENSG00000088888	h2az-	h2az-	h2az-
ENSG00000088930	h2az-	h2az-	h2az-
ENSG00000088986	h2az-	h2az-	mmfs+
ENSG00000089006	h2az-	h2az-	h2az-
ENSG00000089048	h2az-	mmfs+	h2az-
ENSG00000089060	mmfs+	h2az-	h2az+
ENSG00000089063	h2az-	h2az-	h2az-
ENSG00000089091	h2az+	h2az+	h2az-
ENSG00000089094	h2az-	h2az+	mmfs+
ENSG00000089123	h2az+	h2az+	h2az+
ENSG00000089154	h2az-	h2az-	h2az-
ENSG00000089159	h2az-	h2az-	h2az-
ENSG00000089177	h2az+	h2az+	mmfs+
ENSG00000089195	mmfs+	mmfs+	mmfs+
ENSG00000089220	h2az-	mmfs+	mmfs+
ENSG00000089234	h2az+	h2az-	h2az+
ENSG00000089280	h2az-	mmfs+	h2az+
ENSG00000089289	h2az-	mmfs+	h2az+
ENSG00000089327	mmfs+	h2az-	mmfs+
ENSG00000089335	h2az+	mmfs+	mmfs+
ENSG00000089486	mmfs+	mmfs+	mmfs+
ENSG00000089505	mmfs+	mmfs+	mmfs+
ENSG00000089597	mmfs+	mmfs+	mmfs+
ENSG00000089685	mmfs+	mmfs+	mmfs+
ENSG00000089692	mmfs+	mmfs+	mmfs+
ENSG00000089693	h2az-	mmfs+	mmfs+
ENSG00000089723	mmfs+	h2az-	mmfs+
ENSG00000089737	h2az+	h2az+	h2az-
ENSG00000089775	h2az-	h2az-	h2az+
ENSG00000089818	h2az+	h2az+	mmfs+
ENSG00000089820	mmfs+	mmfs+	mmfs+
ENSG00000089847	mmfs+	mmfs+	mmfs+
ENSG00000089876	mmfs+	mmfs+	mmfs+
ENSG00000089902	mmfs+	h2az-	h2az-
ENSG00000089916	h2az-	mmfs+	h2az-
ENSG00000090006	mmfs+	mmfs+	mmfs+
ENSG00000090013	h2az-	h2az+	mmfs+
ENSG00000090060	h2az+	h2az+	h2az-
ENSG00000090061	h2az-	h2az-	h2az-
ENSG00000090097	h2az-	h2az-	mmfs+
ENSG00000090238	mmfs+	mmfs+	mmfs+
ENSG00000090263	h2az+	h2az+	h2az+
ENSG00000090266	h2az+	mmfs+	mmfs+
ENSG00000090273	mmfs+	mmfs+	h2az+
ENSG00000090316	h2az-	mmfs+	h2az-
ENSG00000090339	mmfs+	h2az-	mmfs+
ENSG00000090372	mmfs+	h2az-	mmfs+
ENSG00000090432	h2az-	h2az-	h2az+
ENSG00000090447	h2az-	h2az+	mmfs+
ENSG00000090470	h2az+	h2az-	mmfs+
ENSG00000090487	h2az+	h2az-	h2az+
ENSG00000090520	h2az-	h2az-	h2az-
ENSG00000090530	h2az-	mmfs+	mmfs+
ENSG00000090554	mmfs+	mmfs+	mmfs+
ENSG00000090565	mmfs+	mmfs+	mmfs+
ENSG00000090581	mmfs+	mmfs+	mmfs+
ENSG00000090612	h2az-	h2az-	mmfs+
ENSG00000090615	h2az-	h2az-	h2az-
ENSG00000090621	h2az-	h2az-	h2az-
ENSG00000090661	h2az-	mmfs+	mmfs+
ENSG00000090674	mmfs+	mmfs+	mmfs+
ENSG00000090686	mmfs+	h2az-	h2az+
ENSG00000090776	h2az-	mmfs+	mmfs+
ENSG00000090857	h2az+	h2az+	mmfs+
ENSG00000090863	mmfs+	h2az+	h2az+
ENSG00000090889	h2az-	mmfs+	h2az-
ENSG00000090905	h2az-	h2az+	h2az-
ENSG00000090924	h2az-	h2az-	h2az-
ENSG00000090932	h2az+	mmfs+	mmfs+
ENSG00000090971	mmfs+	mmfs+	mmfs+
ENSG00000090975	mmfs+	mmfs+	mmfs+
ENSG00000090989	h2az-	h2az+	h2az+
ENSG00000091039	h2az+	h2az+	h2az+
ENSG00000091127	h2az-	h2az+	h2az+
ENSG00000091129	h2az+	mmfs+	mmfs+
ENSG00000091136	h2az+	mmfs+	mmfs+
ENSG00000091140	h2az+	h2az+	h2az+
ENSG00000091164	h2az-	h2az+	h2az-
ENSG00000091317	mmfs+	mmfs+	mmfs+
ENSG00000091436	h2az+	h2az+	h2az+
ENSG00000091483	h2az-	h2az+	h2az+
ENSG00000091490	mmfs+	h2az-	mmfs+
ENSG00000091527	h2az-	h2az-	h2az-
ENSG00000091536	mmfs+	mmfs+	mmfs+
ENSG00000091542	h2az-	h2az+	mmfs+
ENSG00000091622	mmfs+	mmfs+	mmfs+
ENSG00000091640	mmfs+	mmfs+	mmfs+
ENSG00000091651	h2az+	h2az+	mmfs+
ENSG00000091656	h2az+	mmfs+	mmfs+
ENSG00000091947	mmfs+	mmfs+	mmfs+
ENSG00000092010	mmfs+	h2az-	h2az-
ENSG00000092020	mmfs+	h2az+	mmfs+
ENSG00000092036	h2az-	mmfs+	h2az+
ENSG00000092094	mmfs+	mmfs+	mmfs+
ENSG00000092098	h2az-	h2az-	h2az-
ENSG00000092108	mmfs+	mmfs+	mmfs+
ENSG00000092140	h2az+	h2az+	h2az-
ENSG00000092148	mmfs+	h2az+	mmfs+
ENSG00000092201	h2az+	mmfs+	h2az-
ENSG00000092208	mmfs+	mmfs+	mmfs+
ENSG00000092295	mmfs+	mmfs+	mmfs+
ENSG00000092330	mmfs+	mmfs+	mmfs+
ENSG00000092421	h2az+	h2az+	mmfs+
ENSG00000092439	h2az+	h2az+	h2az+
ENSG00000092531	h2az+	h2az+	h2az+
ENSG00000092607	h2az+	mmfs+	mmfs+
ENSG00000092758	mmfs+	mmfs+	mmfs+
ENSG00000092820	mmfs+	mmfs+	mmfs+
ENSG00000092841	mmfs+	mmfs+	mmfs+
ENSG00000092847	mmfs+	mmfs+	mmfs+
ENSG00000092850	mmfs+	mmfs+	mmfs+
ENSG00000092853	h2az-	h2az+	h2az+
ENSG00000092871	h2az+	h2az+	h2az+
ENSG00000092929	mmfs+	mmfs+	mmfs+
ENSG00000092931	h2az-	h2az-	h2az-
ENSG00000092964	h2az-	mmfs+	mmfs+
ENSG00000092978	h2az+	mmfs+	h2az-
ENSG00000093000	h2az-	h2az-	mmfs+
ENSG00000093009	mmfs+	h2az+	h2az+
ENSG00000093010	mmfs+	h2az+	h2az+
ENSG00000093144	h2az+	h2az+	h2az+
ENSG00000093183	h2az-	h2az+	mmfs+
ENSG00000093217	h2az-	h2az-	h2az+
ENSG00000094631	h2az-	mmfs+	h2az-
ENSG00000094804	mmfs+	mmfs+	mmfs+
ENSG00000094975	mmfs+	h2az+	mmfs+
ENSG00000095002	h2az+	h2az+	h2az+
ENSG00000095015	h2az+	h2az+	h2az+
ENSG00000095059	h2az-	h2az-	h2az-
ENSG00000095139	mmfs+	mmfs+	h2az+
ENSG00000095203	h2az-	mmfs+	mmfs+
ENSG00000095209	h2az+	h2az+	h2az+
ENSG00000095303	h2az-	h2az-	h2az-
ENSG00000095319	h2az-	h2az+	h2az-
ENSG00000095321	h2az+	mmfs+	h2az+
ENSG00000095380	h2az-	h2az-	h2az-
ENSG00000095383	h2az+	h2az+	h2az+
ENSG00000095397	mmfs+	mmfs+	mmfs+
ENSG00000095564	mmfs+	mmfs+	mmfs+
ENSG00000095574	h2az-	h2az+	h2az-
ENSG00000095596	mmfs+	mmfs+	mmfs+
ENSG00000095637	h2az-	h2az-	h2az-
ENSG00000095739	h2az-	mmfs+	mmfs+
ENSG00000095787	h2az-	h2az-	h2az+
ENSG00000095794	h2az-	h2az-	h2az+
ENSG00000095906	mmfs+	mmfs+	mmfs+
ENSG00000095932	mmfs+	mmfs+	mmfs+
ENSG00000095951	h2az-	h2az-	mmfs+
ENSG00000096060	h2az+	h2az+	mmfs+
ENSG00000096063	h2az-	mmfs+	h2az+
ENSG00000096070	h2az-	h2az-	h2az+
ENSG00000096080	h2az+	h2az+	mmfs+
ENSG00000096092	h2az+	h2az+	mmfs+
ENSG00000096093	h2az+	h2az+	h2az+
ENSG00000096384	mmfs+	h2az+	h2az+
ENSG00000096433	h2az-	h2az+	h2az+
ENSG00000096654	mmfs+	mmfs+	mmfs+
ENSG00000096696	h2az-	mmfs+	mmfs+
ENSG00000096717	mmfs+	h2az+	mmfs+
ENSG00000096872	h2az+	h2az+	mmfs+
ENSG00000096968	h2az+	h2az+	h2az-
ENSG00000097007	h2az-	h2az-	h2az+
ENSG00000097021	mmfs+	h2az-	mmfs+
ENSG00000097033	h2az+	h2az+	mmfs+
ENSG00000097046	h2az+	h2az+	h2az+
ENSG00000097096	h2az-	h2az+	h2az+
ENSG00000099194	h2az-	mmfs+	h2az-
ENSG00000099203	h2az-	h2az+	h2az+
ENSG00000099219	mmfs+	h2az+	mmfs+
ENSG00000099246	h2az+	h2az+	h2az+
ENSG00000099256	h2az+	mmfs+	h2az+
ENSG00000099282	h2az-	mmfs+	mmfs+
ENSG00000099290	h2az+	h2az+	mmfs+
ENSG00000099308	mmfs+	mmfs+	mmfs+
ENSG00000099326	mmfs+	mmfs+	mmfs+
ENSG00000099330	h2az-	h2az-	h2az-
ENSG00000099331	mmfs+	h2az-	h2az-
ENSG00000099337	mmfs+	h2az-	mmfs+
ENSG00000099338	mmfs+	mmfs+	mmfs+
ENSG00000099341	h2az-	h2az-	h2az-
ENSG00000099364	mmfs+	mmfs+	mmfs+
ENSG00000099365	mmfs+	mmfs+	mmfs+
ENSG00000099377	mmfs+	mmfs+	mmfs+
ENSG00000099381	h2az+	h2az+	h2az+
ENSG00000099385	mmfs+	h2az-	h2az+
ENSG00000099624	mmfs+	mmfs+	mmfs+
ENSG00000099625	mmfs+	mmfs+	mmfs+
ENSG00000099783	mmfs+	h2az-	h2az-
ENSG00000099800	mmfs+	mmfs+	mmfs+
ENSG00000099804	mmfs+	h2az+	h2az-
ENSG00000099814	mmfs+	mmfs+	mmfs+
ENSG00000099817	mmfs+	mmfs+	mmfs+
ENSG00000099821	mmfs+	mmfs+	mmfs+
ENSG00000099822	mmfs+	mmfs+	mmfs+
ENSG00000099840	mmfs+	h2az-	mmfs+
ENSG00000099849	mmfs+	mmfs+	mmfs+
ENSG00000099860	mmfs+	h2az-	mmfs+
ENSG00000099864	mmfs+	mmfs+	mmfs+
ENSG00000099875	h2az-	h2az-	mmfs+
ENSG00000099889	h2az-	mmfs+	h2az+
ENSG00000099899	mmfs+	mmfs+	mmfs+
ENSG00000099901	mmfs+	mmfs+	mmfs+
ENSG00000099904	mmfs+	mmfs+	mmfs+
ENSG00000099910	h2az-	h2az+	mmfs+
ENSG00000099917	mmfs+	mmfs+	mmfs+
ENSG00000099940	h2az-	h2az-	h2az+
ENSG00000099942	h2az-	h2az+	h2az+
ENSG00000099953	mmfs+	h2az-	mmfs+
ENSG00000099958	mmfs+	h2az-	h2az-
ENSG00000099968	mmfs+	mmfs+	mmfs+
ENSG00000099991	h2az+	mmfs+	h2az-
ENSG00000099992	h2az-	h2az-	h2az-
ENSG00000099994	mmfs+	mmfs+	mmfs+
ENSG00000099995	h2az-	h2az-	h2az-
ENSG00000099999	mmfs+	mmfs+	mmfs+
ENSG00000100014	mmfs+	mmfs+	mmfs+
ENSG00000100023	mmfs+	h2az+	mmfs+
ENSG00000100027	mmfs+	mmfs+	mmfs+
ENSG00000100028	mmfs+	h2az-	mmfs+
ENSG00000100029	mmfs+	mmfs+	mmfs+
ENSG00000100030	h2az-	h2az-	h2az+
ENSG00000100034	mmfs+	mmfs+	mmfs+
ENSG00000100036	mmfs+	mmfs+	mmfs+
ENSG00000100038	h2az-	h2az-	mmfs+
ENSG00000100056	mmfs+	mmfs+	mmfs+
ENSG00000100075	mmfs+	mmfs+	mmfs+
ENSG00000100077	h2az+	h2az+	h2az+
ENSG00000100083	mmfs+	h2az+	h2az-
ENSG00000100084	h2az-	h2az-	mmfs+
ENSG00000100092	mmfs+	mmfs+	mmfs+
ENSG00000100097	mmfs+	mmfs+	mmfs+
ENSG00000100100	h2az+	h2az+	h2az-
ENSG00000100105	mmfs+	h2az-	mmfs+
ENSG00000100116	mmfs+	mmfs+	mmfs+
ENSG00000100124	h2az-	h2az-	h2az-
ENSG00000100129	mmfs+	mmfs+	h2az-
ENSG00000100138	h2az-	h2az-	h2az-
ENSG00000100139	mmfs+	mmfs+	mmfs+
ENSG00000100142	mmfs+	mmfs+	mmfs+
ENSG00000100147	mmfs+	h2az+	mmfs+
ENSG00000100150	h2az+	h2az+	h2az+
ENSG00000100151	mmfs+	mmfs+	h2az-
ENSG00000100154	mmfs+	mmfs+	h2az-
ENSG00000100162	h2az-	h2az+	mmfs+
ENSG00000100196	mmfs+	mmfs+	mmfs+
ENSG00000100197	mmfs+	mmfs+	mmfs+
ENSG00000100201	mmfs+	h2az+	mmfs+
ENSG00000100211	h2az+	h2az+	mmfs+
ENSG00000100216	h2az-	h2az-	h2az-
ENSG00000100219	mmfs+	h2az-	mmfs+
ENSG00000100220	h2az+	h2az+	h2az+
ENSG00000100221	h2az-	h2az+	h2az-
ENSG00000100225	h2az+	h2az+	h2az-
ENSG00000100226	mmfs+	mmfs+	h2az-
ENSG00000100227	h2az-	h2az-	h2az-
ENSG00000100228	mmfs+	mmfs+	mmfs+
ENSG00000100239	h2az-	h2az-	h2az-
ENSG00000100241	mmfs+	mmfs+	mmfs+
ENSG00000100242	h2az-	h2az-	h2az-
ENSG00000100258	mmfs+	mmfs+	mmfs+
ENSG00000100263	h2az+	h2az+	h2az-
ENSG00000100266	mmfs+	h2az-	h2az-
ENSG00000100271	h2az-	h2az-	h2az-
ENSG00000100280	mmfs+	h2az-	h2az-
ENSG00000100284	h2az-	h2az-	h2az-
ENSG00000100285	mmfs+	mmfs+	mmfs+
ENSG00000100294	h2az-	h2az-	h2az-
ENSG00000100296	mmfs+	mmfs+	mmfs+
ENSG00000100297	mmfs+	mmfs+	h2az-
ENSG00000100299	mmfs+	mmfs+	mmfs+
ENSG00000100300	mmfs+	h2az-	h2az-
ENSG00000100304	mmfs+	mmfs+	mmfs+
ENSG00000100307	mmfs+	h2az-	mmfs+
ENSG00000100311	mmfs+	mmfs+	mmfs+
ENSG00000100316	h2az-	h2az-	h2az-
ENSG00000100320	h2az-	h2az-	h2az-
ENSG00000100324	mmfs+	mmfs+	mmfs+
ENSG00000100325	mmfs+	h2az+	h2az-
ENSG00000100330	h2az-	h2az-	h2az-
ENSG00000100345	h2az-	h2az-	mmfs+
ENSG00000100347	mmfs+	mmfs+	mmfs+
ENSG00000100350	mmfs+	mmfs+	mmfs+
ENSG00000100353	h2az-	h2az-	h2az-
ENSG00000100354	h2az+	h2az+	h2az+
ENSG00000100359	h2az-	h2az-	h2az-
ENSG00000100360	mmfs+	mmfs+	mmfs+
ENSG00000100364	mmfs+	h2az-	mmfs+
ENSG00000100372	mmfs+	mmfs+	h2az-
ENSG00000100376	h2az+	mmfs+	h2az-
ENSG00000100379	mmfs+	mmfs+	mmfs+
ENSG00000100380	mmfs+	mmfs+	h2az-
ENSG00000100385	mmfs+	h2az-	mmfs+
ENSG00000100387	h2az-	h2az-	h2az-
ENSG00000100393	h2az-	h2az-	h2az-
ENSG00000100401	mmfs+	mmfs+	h2az-
ENSG00000100403	h2az-	h2az-	mmfs+
ENSG00000100410	h2az-	h2az-	mmfs+
ENSG00000100412	h2az-	h2az-	mmfs+
ENSG00000100413	h2az-	h2az-	h2az-
ENSG00000100416	mmfs+	mmfs+	mmfs+
ENSG00000100417	mmfs+	h2az-	h2az-
ENSG00000100418	mmfs+	mmfs+	mmfs+
ENSG00000100422	h2az-	mmfs+	mmfs+
ENSG00000100425	mmfs+	mmfs+	mmfs+
ENSG00000100426	h2az-	h2az-	mmfs+
ENSG00000100429	mmfs+	mmfs+	mmfs+
ENSG00000100439	h2az+	h2az+	h2az-
ENSG00000100441	mmfs+	mmfs+	mmfs+
ENSG00000100462	mmfs+	h2az+	h2az+
ENSG00000100473	h2az+	h2az-	mmfs+
ENSG00000100478	h2az-	h2az+	mmfs+
ENSG00000100479	mmfs+	mmfs+	mmfs+
ENSG00000100485	mmfs+	h2az+	h2az+
ENSG00000100490	mmfs+	h2az+	h2az+
ENSG00000100503	h2az+	h2az-	h2az-
ENSG00000100504	h2az+	h2az-	h2az+
ENSG00000100505	h2az+	h2az-	mmfs+
ENSG00000100519	h2az+	h2az-	h2az-
ENSG00000100522	h2az+	mmfs+	h2az-
ENSG00000100523	h2az+	h2az+	h2az-
ENSG00000100526	mmfs+	mmfs+	h2az-
ENSG00000100528	mmfs+	mmfs+	mmfs+
ENSG00000100554	h2az+	h2az+	mmfs+
ENSG00000100567	h2az-	h2az+	h2az-
ENSG00000100568	mmfs+	h2az+	mmfs+
ENSG00000100577	h2az+	h2az+	mmfs+
ENSG00000100580	h2az+	h2az+	h2az-
ENSG00000100583	h2az+	h2az+	h2az-
ENSG00000100591	h2az+	h2az+	mmfs+
ENSG00000100592	h2az+	h2az+	h2az-
ENSG00000100596	h2az-	h2az-	h2az-
ENSG00000100599	mmfs+	mmfs+	mmfs+
ENSG00000100601	h2az-	h2az-	mmfs+
ENSG00000100605	h2az-	h2az-	mmfs+
ENSG00000100632	mmfs+	h2az-	h2az-
ENSG00000100644	h2az-	h2az-	h2az-
ENSG00000100647	h2az+	h2az-	h2az-
ENSG00000100650	mmfs+	mmfs+	mmfs+
ENSG00000100664	h2az-	h2az-	h2az-
ENSG00000100697	h2az-	h2az+	mmfs+
ENSG00000100711	h2az-	h2az-	h2az-
ENSG00000100714	mmfs+	mmfs+	h2az-
ENSG00000100721	mmfs+	mmfs+	mmfs+
ENSG00000100722	h2az-	h2az+	h2az-
ENSG00000100726	mmfs+	mmfs+	mmfs+
ENSG00000100731	h2az+	h2az+	h2az-
ENSG00000100744	h2az+	h2az+	h2az-
ENSG00000100749	h2az-	h2az-	h2az-
ENSG00000100764	h2az+	h2az+	mmfs+
ENSG00000100767	h2az-	mmfs+	mmfs+
ENSG00000100784	h2az+	mmfs+	mmfs+
ENSG00000100802	mmfs+	h2az+	h2az+
ENSG00000100811	h2az-	h2az-	mmfs+
ENSG00000100813	h2az+	h2az+	h2az+
ENSG00000100815	h2az+	h2az+	h2az+
ENSG00000100823	mmfs+	mmfs+	mmfs+
ENSG00000100836	mmfs+	mmfs+	mmfs+
ENSG00000100852	h2az-	h2az+	h2az+
ENSG00000100897	h2az+	mmfs+	h2az+
ENSG00000100906	h2az-	h2az-	mmfs+
ENSG00000100911	h2az-	h2az-	h2az-
ENSG00000100934	mmfs+	h2az-	h2az-
ENSG00000100938	h2az+	h2az+	mmfs+
ENSG00000100941	mmfs+	h2az-	h2az-
ENSG00000100949	h2az-	h2az-	h2az-
ENSG00000100968	mmfs+	h2az-	mmfs+
ENSG00000100979	mmfs+	mmfs+	mmfs+
ENSG00000100982	mmfs+	h2az-	h2az+
ENSG00000100983	mmfs+	mmfs+	mmfs+
ENSG00000100991	h2az+	h2az+	mmfs+
ENSG00000100994	h2az+	h2az+	h2az-
ENSG00000100997	mmfs+	mmfs+	h2az-
ENSG00000101003	mmfs+	h2az+	h2az-
ENSG00000101004	h2az-	mmfs+	mmfs+
ENSG00000101019	h2az-	h2az-	mmfs+
ENSG00000101040	mmfs+	h2az-	mmfs+
ENSG00000101057	h2az-	h2az-	mmfs+
ENSG00000101079	h2az-	h2az-	h2az+
ENSG00000101084	mmfs+	h2az-	h2az+
ENSG00000101096	mmfs+	h2az-	mmfs+
ENSG00000101104	mmfs+	h2az-	mmfs+
ENSG00000101109	h2az+	h2az-	h2az+
ENSG00000101126	h2az-	h2az-	h2az+
ENSG00000101132	h2az+	h2az+	h2az+
ENSG00000101138	mmfs+	mmfs+	mmfs+
ENSG00000101146	h2az-	h2az-	mmfs+
ENSG00000101150	h2az-	h2az-	h2az-
ENSG00000101152	h2az-	h2az-	h2az-
ENSG00000101158	h2az-	h2az-	h2az-
ENSG00000101160	mmfs+	h2az-	mmfs+
ENSG00000101161	h2az+	h2az-	mmfs+
ENSG00000101162	mmfs+	mmfs+	mmfs+
ENSG00000101166	mmfs+	h2az+	mmfs+
ENSG00000101181	h2az-	h2az-	h2az-
ENSG00000101182	h2az-	h2az-	h2az-
ENSG00000101187	mmfs+	mmfs+	mmfs+
ENSG00000101189	h2az-	mmfs+	h2az-
ENSG00000101190	mmfs+	mmfs+	h2az-
ENSG00000101191	h2az-	h2az-	h2az-
ENSG00000101193	h2az-	h2az-	h2az-
ENSG00000101194	mmfs+	h2az-	mmfs+
ENSG00000101199	h2az-	h2az-	h2az-
ENSG00000101210	mmfs+	mmfs+	mmfs+
ENSG00000101216	mmfs+	h2az-	h2az-
ENSG00000101220	mmfs+	mmfs+	mmfs+
ENSG00000101224	mmfs+	mmfs+	mmfs+
ENSG00000101236	mmfs+	h2az-	h2az-
ENSG00000101247	h2az-	mmfs+	h2az-
ENSG00000101255	h2az-	h2az-	h2az-
ENSG00000101265	h2az+	h2az-	mmfs+
ENSG00000101290	mmfs+	mmfs+	h2az-
ENSG00000101294	mmfs+	h2az-	mmfs+
ENSG00000101298	mmfs+	mmfs+	mmfs+
ENSG00000101310	h2az+	h2az+	h2az+
ENSG00000101335	mmfs+	mmfs+	mmfs+
ENSG00000101336	mmfs+	h2az-	mmfs+
ENSG00000101337	mmfs+	h2az+	mmfs+
ENSG00000101346	h2az+	h2az-	mmfs+
ENSG00000101347	h2az+	h2az+	mmfs+
ENSG00000101353	h2az-	h2az-	h2az+
ENSG00000101361	h2az-	h2az-	h2az-
ENSG00000101363	h2az-	h2az-	mmfs+
ENSG00000101365	h2az-	h2az-	mmfs+
ENSG00000101367	mmfs+	h2az-	h2az-
ENSG00000101384	h2az-	h2az+	mmfs+
ENSG00000101391	h2az+	h2az+	h2az+
ENSG00000101400	h2az-	h2az-	h2az+
ENSG00000101407	h2az-	mmfs+	h2az+
ENSG00000101412	h2az-	h2az+	h2az-
ENSG00000101413	h2az+	mmfs+	h2az+
ENSG00000101421	h2az+	h2az-	h2az+
ENSG00000101439	mmfs+	mmfs+	h2az-
ENSG00000101442	h2az+	h2az+	h2az+
ENSG00000101445	mmfs+	h2az-	mmfs+
ENSG00000101447	mmfs+	mmfs+	mmfs+
ENSG00000101452	h2az+	h2az+	h2az+
ENSG00000101457	h2az-	h2az-	h2az-
ENSG00000101464	mmfs+	mmfs+	mmfs+
ENSG00000101470	mmfs+	mmfs+	mmfs+
ENSG00000101473	h2az-	h2az-	h2az+
ENSG00000101474	h2az+	h2az+	h2az-
ENSG00000101493	h2az+	h2az+	mmfs+
ENSG00000101544	h2az-	h2az-	mmfs+
ENSG00000101557	h2az-	h2az-	h2az+
ENSG00000101558	mmfs+	h2az+	h2az+
ENSG00000101577	h2az-	h2az-	mmfs+
ENSG00000101596	h2az+	mmfs+	h2az+
ENSG00000101608	h2az+	h2az+	h2az+
ENSG00000101624	h2az-	h2az+	mmfs+
ENSG00000101639	h2az+	h2az+	h2az+
ENSG00000101654	h2az+	mmfs+	h2az-
ENSG00000101665	h2az-	h2az-	h2az-
ENSG00000101670	h2az+	mmfs+	mmfs+
ENSG00000101695	h2az+	h2az+	mmfs+
ENSG00000101745	h2az+	h2az-	h2az+
ENSG00000101751	mmfs+	h2az-	mmfs+
ENSG00000101752	mmfs+	mmfs+	mmfs+
ENSG00000101773	h2az+	h2az+	h2az+
ENSG00000101811	h2az-	mmfs+	h2az+
ENSG00000101843	h2az-	mmfs+	mmfs+
ENSG00000101844	h2az-	mmfs+	mmfs+
ENSG00000101849	h2az-	mmfs+	h2az+
ENSG00000101856	h2az-	mmfs+	h2az-
ENSG00000101868	h2az-	mmfs+	h2az-
ENSG00000101882	mmfs+	mmfs+	mmfs+
ENSG00000101888	mmfs+	mmfs+	mmfs+
ENSG00000101901	h2az-	mmfs+	h2az-
ENSG00000101911	h2az-	mmfs+	mmfs+
ENSG00000101928	h2az-	mmfs+	mmfs+
ENSG00000101940	h2az-	mmfs+	h2az-
ENSG00000101945	h2az-	mmfs+	mmfs+
ENSG00000101966	h2az-	mmfs+	mmfs+
ENSG00000101972	h2az-	mmfs+	h2az+
ENSG00000101986	mmfs+	mmfs+	mmfs+
ENSG00000101997	mmfs+	mmfs+	h2az-
ENSG00000102003	mmfs+	mmfs+	mmfs+
ENSG00000102007	mmfs+	mmfs+	mmfs+
ENSG00000102024	h2az-	mmfs+	mmfs+
ENSG00000102030	mmfs+	mmfs+	h2az-
ENSG00000102034	mmfs+	mmfs+	mmfs+
ENSG00000102038	mmfs+	mmfs+	mmfs+
ENSG00000102043	mmfs+	mmfs+	mmfs+
ENSG00000102054	h2az-	mmfs+	mmfs+
ENSG00000102081	h2az-	mmfs+	mmfs+
ENSG00000102096	h2az-	mmfs+	h2az-
ENSG00000102098	mmfs+	mmfs+	h2az-
ENSG00000102100	mmfs+	mmfs+	mmfs+
ENSG00000102103	mmfs+	mmfs+	mmfs+
ENSG00000102119	mmfs+	mmfs+	h2az-
ENSG00000102128	mmfs+	mmfs+	mmfs+
ENSG00000102144	h2az-	mmfs+	h2az-
ENSG00000102158	h2az-	mmfs+	h2az-
ENSG00000102172	mmfs+	mmfs+	h2az-
ENSG00000102178	h2az-	mmfs+	h2az-
ENSG00000102181	h2az-	mmfs+	h2az-
ENSG00000102189	h2az-	h2az-	h2az+
ENSG00000102218	h2az-	mmfs+	mmfs+
ENSG00000102225	h2az-	h2az+	mmfs+
ENSG00000102241	mmfs+	mmfs+	h2az+
ENSG00000102265	mmfs+	mmfs+	mmfs+
ENSG00000102287	h2az-	mmfs+	mmfs+
ENSG00000102302	mmfs+	mmfs+	mmfs+
ENSG00000102309	mmfs+	mmfs+	mmfs+
ENSG00000102312	h2az-	mmfs+	h2az-
ENSG00000102317	mmfs+	mmfs+	h2az-
ENSG00000102409	h2az-	mmfs+	h2az-
ENSG00000102445	mmfs+	mmfs+	mmfs+
ENSG00000102471	h2az+	h2az+	h2az-
ENSG00000102531	h2az+	h2az+	h2az+
ENSG00000102547	h2az+	h2az+	mmfs+
ENSG00000102572	h2az-	h2az-	h2az-
ENSG00000102575	mmfs+	mmfs+	mmfs+
ENSG00000102580	h2az+	h2az+	h2az-
ENSG00000102595	h2az+	h2az+	h2az-
ENSG00000102606	h2az-	h2az-	mmfs+
ENSG00000102699	mmfs+	h2az+	h2az+
ENSG00000102710	h2az+	h2az+	h2az-
ENSG00000102743	h2az-	h2az-	h2az-
ENSG00000102753	h2az+	h2az+	h2az+
ENSG00000102755	h2az-	mmfs+	mmfs+
ENSG00000102763	mmfs+	h2az+	h2az+
ENSG00000102780	h2az+	h2az+	mmfs+
ENSG00000102786	h2az-	h2az-	h2az-
ENSG00000102796	h2az-	h2az+	h2az-
ENSG00000102804	h2az-	h2az+	mmfs+
ENSG00000102805	mmfs+	mmfs+	mmfs+
ENSG00000102858	h2az+	h2az+	h2az+
ENSG00000102870	mmfs+	mmfs+	mmfs+
ENSG00000102871	mmfs+	h2az-	h2az+
ENSG00000102879	mmfs+	h2az-	mmfs+
ENSG00000102882	mmfs+	mmfs+	mmfs+
ENSG00000102886	mmfs+	mmfs+	mmfs+
ENSG00000102890	h2az-	mmfs+	mmfs+
ENSG00000102897	h2az+	h2az+	h2az+
ENSG00000102898	mmfs+	h2az-	mmfs+
ENSG00000102901	mmfs+	h2az-	mmfs+
ENSG00000102904	mmfs+	h2az+	mmfs+
ENSG00000102908	h2az+	h2az-	mmfs+
ENSG00000102910	mmfs+	h2az-	mmfs+
ENSG00000102921	mmfs+	mmfs+	mmfs+
ENSG00000102931	h2az+	h2az-	h2az+
ENSG00000102934	mmfs+	mmfs+	mmfs+
ENSG00000102967	h2az-	h2az-	h2az-
ENSG00000102974	h2az-	h2az-	mmfs+
ENSG00000102977	mmfs+	mmfs+	mmfs+
ENSG00000102981	mmfs+	mmfs+	mmfs+
ENSG00000102984	h2az+	h2az+	h2az+
ENSG00000102996	mmfs+	mmfs+	mmfs+
ENSG00000103005	h2az-	h2az+	mmfs+
ENSG00000103018	mmfs+	mmfs+	mmfs+
ENSG00000103024	mmfs+	mmfs+	mmfs+
ENSG00000103034	h2az-	mmfs+	mmfs+
ENSG00000103035	mmfs+	h2az+	h2az+
ENSG00000103037	h2az-	mmfs+	h2az-
ENSG00000103042	mmfs+	h2az+	mmfs+
ENSG00000103043	mmfs+	h2az-	mmfs+
ENSG00000103044	h2az-	h2az-	mmfs+
ENSG00000103056	mmfs+	h2az-	mmfs+
ENSG00000103064	mmfs+	mmfs+	mmfs+
ENSG00000103066	h2az-	h2az+	mmfs+
ENSG00000103067	mmfs+	mmfs+	mmfs+
ENSG00000103091	h2az-	h2az-	h2az+
ENSG00000103111	mmfs+	h2az+	h2az+
ENSG00000103121	mmfs+	mmfs+	mmfs+
ENSG00000103126	h2az-	h2az-	h2az-
ENSG00000103148	mmfs+	mmfs+	h2az-
ENSG00000103150	h2az+	h2az-	mmfs+
ENSG00000103152	mmfs+	mmfs+	mmfs+
ENSG00000103160	h2az-	mmfs+	h2az-
ENSG00000103168	h2az-	h2az-	h2az+
ENSG00000103174	mmfs+	mmfs+	mmfs+
ENSG00000103187	mmfs+	h2az-	h2az+
ENSG00000103197	mmfs+	mmfs+	mmfs+
ENSG00000103199	mmfs+	mmfs+	mmfs+
ENSG00000103202	mmfs+	mmfs+	mmfs+
ENSG00000103222	mmfs+	h2az-	mmfs+
ENSG00000103227	mmfs+	mmfs+	mmfs+
ENSG00000103245	mmfs+	h2az-	h2az-
ENSG00000103248	mmfs+	mmfs+	mmfs+
ENSG00000103249	mmfs+	mmfs+	mmfs+
ENSG00000103253	mmfs+	mmfs+	mmfs+
ENSG00000103254	mmfs+	mmfs+	mmfs+
ENSG00000103257	mmfs+	mmfs+	h2az-
ENSG00000103260	mmfs+	mmfs+	mmfs+
ENSG00000103264	h2az-	h2az-	h2az-
ENSG00000103266	mmfs+	mmfs+	mmfs+
ENSG00000103275	h2az-	h2az-	mmfs+
ENSG00000103316	h2az-	h2az+	mmfs+
ENSG00000103319	h2az-	h2az-	h2az+
ENSG00000103326	mmfs+	h2az-	mmfs+
ENSG00000103335	mmfs+	h2az-	h2az-
ENSG00000103342	h2az+	h2az+	mmfs+
ENSG00000103343	h2az+	h2az-	h2az-
ENSG00000103351	mmfs+	mmfs+	mmfs+
ENSG00000103353	mmfs+	h2az-	mmfs+
ENSG00000103356	mmfs+	h2az-	mmfs+
ENSG00000103363	h2az-	h2az-	h2az-
ENSG00000103365	mmfs+	h2az-	mmfs+
ENSG00000103381	mmfs+	h2az+	mmfs+
ENSG00000103404	h2az+	h2az+	h2az+
ENSG00000103415	h2az-	h2az-	h2az-
ENSG00000103423	mmfs+	h2az+	h2az+
ENSG00000103429	mmfs+	h2az-	h2az-
ENSG00000103479	h2az+	h2az+	h2az+
ENSG00000103489	h2az-	h2az-	mmfs+
ENSG00000103490	mmfs+	mmfs+	mmfs+
ENSG00000103495	h2az-	h2az-	h2az-
ENSG00000103496	mmfs+	h2az+	h2az+
ENSG00000103502	h2az+	h2az+	mmfs+
ENSG00000103507	mmfs+	mmfs+	mmfs+
ENSG00000103510	mmfs+	h2az-	h2az-
ENSG00000103540	h2az+	h2az+	h2az+
ENSG00000103549	mmfs+	h2az+	h2az+
ENSG00000103550	h2az+	h2az+	h2az+
ENSG00000103591	mmfs+	mmfs+	mmfs+
ENSG00000103599	mmfs+	mmfs+	mmfs+
ENSG00000103642	h2az+	h2az+	h2az+
ENSG00000103653	mmfs+	h2az-	mmfs+
ENSG00000103657	h2az+	h2az-	mmfs+
ENSG00000103742	h2az+	h2az-	h2az-
ENSG00000103811	h2az-	h2az-	h2az-
ENSG00000103855	h2az-	h2az-	mmfs+
ENSG00000103876	mmfs+	mmfs+	h2az+
ENSG00000103888	mmfs+	mmfs+	mmfs+
ENSG00000103942	mmfs+	mmfs+	mmfs+
ENSG00000103966	h2az-	h2az-	mmfs+
ENSG00000104064	h2az+	h2az+	h2az+
ENSG00000104067	h2az+	mmfs+	mmfs+
ENSG00000104081	h2az-	h2az-	h2az+
ENSG00000104093	h2az+	h2az+	h2az+
ENSG00000104112	h2az+	mmfs+	mmfs+
ENSG00000104129	h2az+	h2az+	h2az+
ENSG00000104131	h2az+	h2az+	mmfs+
ENSG00000104133	h2az+	h2az-	h2az+
ENSG00000104140	mmfs+	mmfs+	mmfs+
ENSG00000104142	h2az+	h2az-	h2az+
ENSG00000104147	mmfs+	mmfs+	h2az+
ENSG00000104164	mmfs+	h2az+	h2az+
ENSG00000104177	h2az-	h2az-	mmfs+
ENSG00000104218	h2az+	h2az+	h2az+
ENSG00000104219	h2az-	h2az+	h2az-
ENSG00000104221	h2az-	h2az+	h2az+
ENSG00000104228	h2az-	h2az+	h2az+
ENSG00000104231	h2az-	h2az-	h2az-
ENSG00000104290	h2az+	h2az+	mmfs+
ENSG00000104299	h2az+	mmfs+	h2az+
ENSG00000104312	h2az+	h2az+	mmfs+
ENSG00000104320	h2az-	h2az-	h2az+
ENSG00000104324	h2az+	h2az-	h2az+
ENSG00000104325	h2az+	mmfs+	mmfs+
ENSG00000104331	h2az+	h2az-	h2az-
ENSG00000104341	mmfs+	h2az-	h2az-
ENSG00000104356	h2az+	h2az+	h2az+
ENSG00000104375	h2az+	h2az+	mmfs+
ENSG00000104388	h2az-	h2az-	h2az-
ENSG00000104412	h2az-	h2az+	h2az+
ENSG00000104419	mmfs+	h2az-	mmfs+
ENSG00000104427	h2az+	mmfs+	mmfs+
ENSG00000104442	mmfs+	mmfs+	mmfs+
ENSG00000104447	h2az+	h2az-	h2az+
ENSG00000104450	mmfs+	h2az+	mmfs+
ENSG00000104472	h2az-	h2az-	h2az+
ENSG00000104490	mmfs+	h2az-	mmfs+
ENSG00000104497	h2az+	h2az+	h2az+
ENSG00000104517	h2az-	h2az-	mmfs+
ENSG00000104518	mmfs+	h2az-	mmfs+
ENSG00000104522	h2az-	h2az-	h2az-
ENSG00000104529	mmfs+	mmfs+	mmfs+
ENSG00000104549	h2az-	h2az-	mmfs+
ENSG00000104613	mmfs+	h2az+	h2az+
ENSG00000104626	mmfs+	mmfs+	h2az+
ENSG00000104635	mmfs+	mmfs+	mmfs+
ENSG00000104643	h2az+	h2az+	mmfs+
ENSG00000104660	mmfs+	h2az-	h2az+
ENSG00000104679	mmfs+	mmfs+	mmfs+
ENSG00000104687	h2az-	h2az-	h2az-
ENSG00000104689	mmfs+	h2az-	h2az+
ENSG00000104695	h2az-	h2az-	h2az-
ENSG00000104714	mmfs+	mmfs+	mmfs+
ENSG00000104728	h2az-	mmfs+	mmfs+
ENSG00000104731	mmfs+	mmfs+	h2az-
ENSG00000104738	h2az-	h2az+	h2az-
ENSG00000104756	h2az-	mmfs+	h2az-
ENSG00000104765	mmfs+	h2az+	mmfs+
ENSG00000104774	h2az-	mmfs+	mmfs+
ENSG00000104783	mmfs+	mmfs+	mmfs+
ENSG00000104804	mmfs+	mmfs+	mmfs+
ENSG00000104805	mmfs+	mmfs+	mmfs+
ENSG00000104812	mmfs+	mmfs+	mmfs+
ENSG00000104814	mmfs+	mmfs+	mmfs+
ENSG00000104823	mmfs+	h2az+	mmfs+
ENSG00000104824	h2az-	h2az-	h2az-
ENSG00000104825	mmfs+	h2az+	h2az+
ENSG00000104833	mmfs+	mmfs+	mmfs+
ENSG00000104835	mmfs+	mmfs+	mmfs+
ENSG00000104853	h2az+	h2az+	h2az+
ENSG00000104856	h2az-	mmfs+	mmfs+
ENSG00000104859	mmfs+	mmfs+	mmfs+
ENSG00000104863	h2az-	mmfs+	mmfs+
ENSG00000104866	h2az-	h2az+	mmfs+
ENSG00000104870	mmfs+	mmfs+	mmfs+
ENSG00000104872	h2az-	mmfs+	h2az+
ENSG00000104880	h2az-	h2az-	h2az-
ENSG00000104881	h2az+	mmfs+	mmfs+
ENSG00000104883	h2az-	h2az-	h2az+
ENSG00000104885	h2az-	h2az-	h2az-
ENSG00000104886	h2az-	h2az-	h2az-
ENSG00000104888	mmfs+	mmfs+	mmfs+
ENSG00000104892	mmfs+	mmfs+	mmfs+
ENSG00000104897	h2az-	h2az-	h2az-
ENSG00000104903	mmfs+	h2az-	mmfs+
ENSG00000104904	h2az-	h2az-	h2az-
ENSG00000104907	mmfs+	mmfs+	mmfs+
ENSG00000104915	mmfs+	mmfs+	mmfs+
ENSG00000104936	mmfs+	mmfs+	mmfs+
ENSG00000104946	h2az+	h2az+	mmfs+
ENSG00000104951	h2az-	h2az-	h2az+
ENSG00000104953	mmfs+	h2az-	h2az-
ENSG00000104957	mmfs+	h2az-	h2az-
ENSG00000104960	h2az-	h2az-	h2az-
ENSG00000104964	h2az-	h2az-	h2az-
ENSG00000104969	mmfs+	mmfs+	mmfs+
ENSG00000104976	mmfs+	mmfs+	mmfs+
ENSG00000104979	mmfs+	h2az-	mmfs+
ENSG00000104980	mmfs+	mmfs+	mmfs+
ENSG00000104998	h2az-	h2az-	h2az+
ENSG00000105011	mmfs+	h2az-	h2az-
ENSG00000105053	h2az+	h2az+	h2az+
ENSG00000105058	mmfs+	h2az-	h2az-
ENSG00000105063	mmfs+	h2az-	h2az-
ENSG00000105072	h2az-	mmfs+	h2az+
ENSG00000105085	mmfs+	mmfs+	h2az-
ENSG00000105088	mmfs+	mmfs+	h2az-
ENSG00000105127	mmfs+	h2az-	h2az-
ENSG00000105135	mmfs+	h2az+	mmfs+
ENSG00000105136	h2az+	h2az+	mmfs+
ENSG00000105171	h2az-	h2az-	h2az+
ENSG00000105173	h2az-	h2az-	h2az-
ENSG00000105176	mmfs+	mmfs+	mmfs+
ENSG00000105185	h2az-	h2az-	h2az+
ENSG00000105186	mmfs+	h2az-	mmfs+
ENSG00000105193	mmfs+	mmfs+	mmfs+
ENSG00000105202	h2az+	h2az-	h2az+
ENSG00000105204	mmfs+	h2az-	mmfs+
ENSG00000105220	h2az-	h2az-	h2az-
ENSG00000105221	h2az+	h2az-	mmfs+
ENSG00000105223	h2az-	h2az-	h2az-
ENSG00000105227	mmfs+	mmfs+	mmfs+
ENSG00000105229	h2az-	h2az-	h2az-
ENSG00000105245	h2az-	mmfs+	mmfs+
ENSG00000105254	mmfs+	mmfs+	mmfs+
ENSG00000105255	h2az-	h2az-	h2az-
ENSG00000105258	mmfs+	mmfs+	mmfs+
ENSG00000105270	mmfs+	mmfs+	mmfs+
ENSG00000105278	h2az-	mmfs+	mmfs+
ENSG00000105281	h2az-	h2az-	h2az-
ENSG00000105287	mmfs+	h2az-	mmfs+
ENSG00000105290	mmfs+	mmfs+	h2az-
ENSG00000105298	h2az-	h2az-	h2az-
ENSG00000105321	mmfs+	mmfs+	mmfs+
ENSG00000105323	mmfs+	mmfs+	h2az+
ENSG00000105325	h2az-	mmfs+	mmfs+
ENSG00000105327	mmfs+	h2az-	mmfs+
ENSG00000105329	mmfs+	mmfs+	mmfs+
ENSG00000105339	mmfs+	h2az-	mmfs+
ENSG00000105355	mmfs+	mmfs+	mmfs+
ENSG00000105357	mmfs+	mmfs+	mmfs+
ENSG00000105364	h2az-	mmfs+	mmfs+
ENSG00000105371	mmfs+	mmfs+	mmfs+
ENSG00000105372	h2az-	h2az-	h2az-
ENSG00000105373	mmfs+	h2az-	h2az-
ENSG00000105376	mmfs+	h2az+	h2az-
ENSG00000105393	mmfs+	mmfs+	mmfs+
ENSG00000105397	mmfs+	mmfs+	mmfs+
ENSG00000105401	mmfs+	h2az+	mmfs+
ENSG00000105402	mmfs+	h2az-	h2az-
ENSG00000105404	mmfs+	h2az+	mmfs+
ENSG00000105426	h2az-	mmfs+	mmfs+
ENSG00000105429	mmfs+	mmfs+	mmfs+
ENSG00000105438	mmfs+	mmfs+	mmfs+
ENSG00000105447	mmfs+	mmfs+	mmfs+
ENSG00000105464	mmfs+	mmfs+	mmfs+
ENSG00000105472	mmfs+	mmfs+	mmfs+
ENSG00000105479	h2az-	mmfs+	mmfs+
ENSG00000105486	mmfs+	mmfs+	mmfs+
ENSG00000105514	h2az-	h2az-	h2az-
ENSG00000105516	mmfs+	mmfs+	mmfs+
ENSG00000105519	mmfs+	mmfs+	mmfs+
ENSG00000105520	mmfs+	mmfs+	mmfs+
ENSG00000105538	mmfs+	mmfs+	mmfs+
ENSG00000105552	h2az-	h2az-	h2az-
ENSG00000105556	h2az-	h2az-	h2az-
ENSG00000105568	mmfs+	mmfs+	mmfs+
ENSG00000105576	h2az-	mmfs+	mmfs+
ENSG00000105583	mmfs+	mmfs+	h2az+
ENSG00000105607	h2az-	h2az-	h2az-
ENSG00000105612	mmfs+	h2az-	mmfs+
ENSG00000105613	h2az-	mmfs+	h2az-
ENSG00000105617	h2az-	mmfs+	h2az+
ENSG00000105618	mmfs+	mmfs+	mmfs+
ENSG00000105619	mmfs+	mmfs+	mmfs+
ENSG00000105640	mmfs+	mmfs+	mmfs+
ENSG00000105641	mmfs+	mmfs+	mmfs+
ENSG00000105642	mmfs+	mmfs+	mmfs+
ENSG00000105643	mmfs+	h2az-	mmfs+
ENSG00000105647	h2az-	h2az-	mmfs+
ENSG00000105649	mmfs+	mmfs+	mmfs+
ENSG00000105655	mmfs+	mmfs+	h2az-
ENSG00000105656	mmfs+	h2az-	h2az-
ENSG00000105662	h2az-	h2az-	h2az+
ENSG00000105672	mmfs+	mmfs+	mmfs+
ENSG00000105676	h2az-	h2az-	h2az-
ENSG00000105677	mmfs+	mmfs+	mmfs+
ENSG00000105698	mmfs+	h2az-	mmfs+
ENSG00000105699	mmfs+	mmfs+	mmfs+
ENSG00000105700	h2az-	h2az-	h2az-
ENSG00000105701	mmfs+	mmfs+	mmfs+
ENSG00000105705	mmfs+	h2az+	mmfs+
ENSG00000105708	h2az+	h2az-	h2az+
ENSG00000105711	mmfs+	mmfs+	mmfs+
ENSG00000105717	mmfs+	mmfs+	mmfs+
ENSG00000105722	mmfs+	h2az-	h2az-
ENSG00000105723	mmfs+	h2az-	h2az+
ENSG00000105726	h2az-	h2az-	mmfs+
ENSG00000105732	mmfs+	mmfs+	mmfs+
ENSG00000105738	h2az+	h2az-	mmfs+
ENSG00000105755	h2az-	h2az+	mmfs+
ENSG00000105767	mmfs+	mmfs+	mmfs+
ENSG00000105771	h2az-	h2az-	h2az+
ENSG00000105778	mmfs+	h2az-	mmfs+
ENSG00000105792	mmfs+	mmfs+	h2az+
ENSG00000105810	mmfs+	h2az-	mmfs+
ENSG00000105819	h2az-	h2az+	h2az+
ENSG00000105821	h2az+	h2az+	h2az+
ENSG00000105835	h2az+	h2az-	h2az+
ENSG00000105849	h2az+	h2az+	h2az+
ENSG00000105856	h2az+	h2az+	mmfs+
ENSG00000105865	h2az+	h2az+	mmfs+
ENSG00000105866	mmfs+	mmfs+	mmfs+
ENSG00000105875	h2az+	h2az-	h2az+
ENSG00000105879	h2az+	h2az+	h2az+
ENSG00000105926	h2az-	h2az+	h2az-
ENSG00000105928	h2az+	h2az-	mmfs+
ENSG00000105939	mmfs+	mmfs+	mmfs+
ENSG00000105953	h2az-	h2az-	mmfs+
ENSG00000105963	mmfs+	mmfs+	mmfs+
ENSG00000105968	mmfs+	mmfs+	mmfs+
ENSG00000105971	h2az+	h2az-	h2az+
ENSG00000105976	h2az+	mmfs+	mmfs+
ENSG00000105982	mmfs+	mmfs+	mmfs+
ENSG00000105983	mmfs+	mmfs+	h2az+
ENSG00000105993	h2az-	h2az-	h2az-
ENSG00000106003	mmfs+	mmfs+	mmfs+
ENSG00000106009	mmfs+	mmfs+	mmfs+
ENSG00000106012	h2az-	h2az-	h2az+
ENSG00000106025	mmfs+	h2az-	h2az+
ENSG00000106028	h2az+	h2az+	h2az+
ENSG00000106052	mmfs+	mmfs+	h2az+
ENSG00000106070	h2az-	mmfs+	h2az-
ENSG00000106077	h2az-	mmfs+	mmfs+
ENSG00000106080	h2az+	h2az+	h2az+
ENSG00000106086	h2az+	h2az+	h2az+
ENSG00000106089	h2az-	h2az-	h2az-
ENSG00000106100	h2az+	mmfs+	h2az+
ENSG00000106105	h2az+	h2az+	h2az+
ENSG00000106125	mmfs+	mmfs+	mmfs+
ENSG00000106144	mmfs+	mmfs+	mmfs+
ENSG00000106153	mmfs+	mmfs+	h2az-
ENSG00000106211	mmfs+	h2az-	h2az+
ENSG00000106244	h2az-	h2az+	mmfs+
ENSG00000106245	h2az-	h2az-	mmfs+
ENSG00000106246	h2az-	h2az-	h2az-
ENSG00000106261	h2az-	mmfs+	h2az+
ENSG00000106263	mmfs+	h2az+	h2az+
ENSG00000106266	mmfs+	h2az-	mmfs+
ENSG00000106268	h2az-	h2az-	h2az-
ENSG00000106290	mmfs+	mmfs+	mmfs+
ENSG00000106299	h2az-	h2az+	h2az+
ENSG00000106305	h2az-	h2az-	h2az-
ENSG00000106330	mmfs+	mmfs+	h2az+
ENSG00000106333	mmfs+	mmfs+	mmfs+
ENSG00000106336	h2az-	h2az-	mmfs+
ENSG00000106344	mmfs+	h2az+	mmfs+
ENSG00000106346	mmfs+	mmfs+	mmfs+
ENSG00000106348	mmfs+	h2az+	mmfs+
ENSG00000106351	mmfs+	h2az-	h2az+
ENSG00000106355	mmfs+	h2az-	mmfs+
ENSG00000106392	h2az-	h2az+	h2az+
ENSG00000106397	mmfs+	mmfs+	mmfs+
ENSG00000106400	mmfs+	mmfs+	mmfs+
ENSG00000106404	mmfs+	mmfs+	mmfs+
ENSG00000106415	h2az-	h2az-	h2az+
ENSG00000106443	h2az+	h2az-	h2az+
ENSG00000106459	h2az-	h2az-	h2az+
ENSG00000106460	h2az+	h2az+	h2az+
ENSG00000106462	h2az-	h2az-	h2az+
ENSG00000106477	mmfs+	mmfs+	mmfs+
ENSG00000106479	mmfs+	h2az-	h2az+
ENSG00000106484	mmfs+	h2az-	mmfs+
ENSG00000106524	h2az+	h2az-	h2az+
ENSG00000106526	mmfs+	h2az+	mmfs+
ENSG00000106537	h2az-	h2az-	mmfs+
ENSG00000106554	h2az+	h2az+	h2az+
ENSG00000106588	h2az-	h2az-	h2az-
ENSG00000106591	h2az-	h2az-	h2az-
ENSG00000106603	h2az+	h2az+	h2az+
ENSG00000106605	h2az-	mmfs+	mmfs+
ENSG00000106608	h2az-	h2az-	mmfs+
ENSG00000106609	h2az+	h2az+	h2az+
ENSG00000106615	mmfs+	h2az-	mmfs+
ENSG00000106617	h2az-	h2az-	mmfs+
ENSG00000106624	mmfs+	mmfs+	mmfs+
ENSG00000106628	mmfs+	mmfs+	mmfs+
ENSG00000106635	h2az-	h2az-	h2az+
ENSG00000106636	h2az-	h2az-	mmfs+
ENSG00000106638	mmfs+	h2az-	mmfs+
ENSG00000106665	mmfs+	mmfs+	mmfs+
ENSG00000106682	h2az-	h2az-	h2az+
ENSG00000106683	mmfs+	mmfs+	mmfs+
ENSG00000106692	mmfs+	h2az+	mmfs+
ENSG00000106701	h2az+	h2az+	h2az+
ENSG00000106723	h2az-	h2az+	h2az+
ENSG00000106733	h2az+	h2az+	h2az-
ENSG00000106772	mmfs+	mmfs+	h2az-
ENSG00000106780	mmfs+	h2az+	mmfs+
ENSG00000106785	mmfs+	h2az+	mmfs+
ENSG00000106789	h2az-	h2az-	h2az+
ENSG00000106799	h2az+	h2az+	h2az+
ENSG00000106868	mmfs+	mmfs+	mmfs+
ENSG00000106948	h2az-	h2az-	h2az-
ENSG00000106976	h2az+	h2az-	h2az+
ENSG00000106991	mmfs+	h2az-	mmfs+
ENSG00000106992	h2az-	h2az-	h2az+
ENSG00000106993	mmfs+	h2az+	h2az+
ENSG00000107020	h2az+	h2az-	h2az-
ENSG00000107021	mmfs+	mmfs+	mmfs+
ENSG00000107036	h2az+	h2az-	h2az-
ENSG00000107099	mmfs+	mmfs+	h2az+
ENSG00000107130	mmfs+	mmfs+	mmfs+
ENSG00000107140	h2az+	h2az+	mmfs+
ENSG00000107164	h2az-	h2az-	h2az-
ENSG00000107175	h2az-	h2az-	h2az-
ENSG00000107185	h2az-	h2az-	h2az-
ENSG00000107223	mmfs+	mmfs+	mmfs+
ENSG00000107242	h2az+	h2az+	mmfs+
ENSG00000107249	mmfs+	h2az-	mmfs+
ENSG00000107262	h2az-	h2az-	h2az-
ENSG00000107263	h2az-	h2az-	h2az-
ENSG00000107281	mmfs+	h2az-	mmfs+
ENSG00000107290	mmfs+	mmfs+	mmfs+
ENSG00000107331	h2az-	h2az-	h2az-
ENSG00000107338	h2az-	h2az-	h2az+
ENSG00000107341	h2az-	h2az-	h2az-
ENSG00000107362	h2az-	h2az+	h2az-
ENSG00000107371	h2az-	mmfs+	h2az+
ENSG00000107372	h2az-	h2az+	h2az-
ENSG00000107404	mmfs+	mmfs+	mmfs+
[truncated: 6,890 more rows]
